# Supplementary material for: Alteration of Intestinal Microbiota in Mice Orally Administered with Salmon Cartilage Proteoglycan, a Prophylactic Agent
Source: PLoS One. 2013 Sep 9;8(9):e75008. doi: 10.1371/journal.pone.0075008 (PMC3767651; doi:10.1371/journal.pone.0075008)
Supplement: Materials S1 — Distribution of all intestinal phylotypes in domain, phylum, class, order, family, genus and species. (XLSX) [file pone.0075008.s011.xlsx]

## Sheet: Domain
		Small intesine	Small intesine	Small intesine	Small intesine	Small intesine	Small intesine	Small intesine	Small intesine	Small intesine	Small intesine		Large intestine	Large intestine	Large intestine	Large intestine	Large intestine	Large intestine	Large intestine	Large intestine	Large intestine	Large intestine
		PBS	PG	PBS	PG	PBS	PG	PBS	PG	PBS	PG		PBS	PG	PBS	PG	PBS	PG	PBS	PG	PBS	PG
		Group A	Group A	Group B	Group B	Group C	Group C	Group D	Group D	Group E	Group E		Group A	Group A	Group B	Group B	Group C	Group C	Group D	Group D	Group E	Group E
#link	Domain	A-1	A-3	B-1	B-3	C-1	C-3	D-1	D-3	E-1	E-3		A-2	A-4	B-2	B-4	C-2	C-4	D-2	D-4	E-2	E-4
Link:Species_Dictionary	Bacteria	51569	66123	52654	40721	53848	23042	31364	55908	44270	45649		55480	58392	52088	56458	78561	56126	96496	56970	82136	49636

## Sheet: Phylum
			Small intesine	Small intesine	Small intesine	Small intesine	Small intesine	Small intesine	Small intesine	Small intesine	Small intesine	Small intesine		Large intestine	Large intestine	Large intestine	Large intestine	Large intestine	Large intestine	Large intestine	Large intestine	Large intestine	Large intestine
			PBS	PG	PBS	PG	PBS	PG	PBS	PG	PBS	PG		PBS	PG	PBS	PG	PBS	PG	PBS	PG	PBS	PG
			Group A	Group A	Group B	Group B	Group C	Group C	Group D	Group D	Group E	Group E		Group A	Group A	Group B	Group B	Group C	Group C	Group D	Group D	Group E	Group E
#link	Domain	Phylum	A-1	A-3	B-1	B-3	C-1	C-3	D-1	D-3	E-1	E-3		A-2	A-4	B-2	B-4	C-2	C-4	D-2	D-4	E-2	E-4
Link:Species_Dictionary	Bacteria	Acidobacteria	0	1	0	0	0	0	0	0	0	0		0	0	0	0	0	0	0	0	0	0
Link:Species_Dictionary	Bacteria	Actinobacteria	702	2520	351	180	120	225	209	430	135	612		672	587	217	375	733	130	985	615	832	1502
Link:Species_Dictionary	Bacteria	Bacteroidetes	214	147	57	277	4896	1524	395	4758	1590	1121		1747	2531	629	476	11050	7166	10433	6766	9375	1721
Link:Species_Dictionary	Bacteria	Chloroflexi	0	3	0	0	0	0	0	0	0	0		0	0	0	0	0	0	0	0	0	0
Link:Species_Dictionary	Bacteria	Deferribacteres	0	0	0	1	0	0	0	0	0	0		12	14	0	2	0	0	0	0	0	0
Link:Species_Dictionary	Bacteria	Firmicutes	17217	42231	49987	31095	45027	16046	27525	40875	39643	39337		32030	22416	42884	52275	54416	41572	72825	45464	64570	44161
Link:Species_Dictionary	Bacteria	Fusobacteria	0	2	0	0	0	0	0	0	0	0		0	0	0	0	0	0	0	0	0	0
Link:Species_Dictionary	Bacteria	Proteobacteria	707	469	471	121	419	810	192	419	196	345		612	330	192	229	1261	686	465	585	497	222
Link:Species_Dictionary	Bacteria	Spirochaetes	0	4	0	0	0	0	0	0	0	0		1	10	0	0	0	0	0	0	0	0
Link:Species_Dictionary	Bacteria	Tenericutes	1	0	0	0	1	2	0	1	0	0		4	6	0	1	0	3	15	8	4	1
Link:Species_Dictionary	Bacteria	Verrucomicrobia	23964	15324	181	504	0	0	0	0	0	0		9478	23571	3449	612	0	0	0	0	0	0
Link:Species_Dictionary	Bacteria	Unclassified	8764	5422	1607	8543	3385	4435	3043	9425	2706	4234		10924	8927	4717	2488	11101	6569	11773	3532	6858	2029

## Sheet: Class
				Small intesine	Small intesine	Small intesine	Small intesine	Small intesine	Small intesine	Small intesine	Small intesine	Small intesine	Small intesine		Large intestine	Large intestine	Large intestine	Large intestine	Large intestine	Large intestine	Large intestine	Large intestine	Large intestine	Large intestine
				PBS	PG	PBS	PG	PBS	PG	PBS	PG	PBS	PG		PBS	PG	PBS	PG	PBS	PG	PBS	PG	PBS	PG
				Group A	Group A	Group B	Group B	Group C	Group C	Group D	Group D	Group E	Group E		Group A	Group A	Group B	Group B	Group C	Group C	Group D	Group D	Group E	Group E
#link	Domain	Phylum	Class	A-1	A-3	B-1	B-3	C-1	C-3	D-1	D-3	E-1	E-3		A-2	A-4	B-2	B-4	C-2	C-4	D-2	D-4	E-2	E-4
Link:Species_Dictionary	Bacteria	Acidobacteria	Acidobacteriia	0	1	0	0	0	0	0	0	0	0		0	0	0	0	0	0	0	0	0	0
Link:Species_Dictionary	Bacteria	Actinobacteria	Actinobacteria	701	2520	351	180	120	225	209	430	135	612		672	587	217	375	733	130	985	615	832	1502
Link:Species_Dictionary	Bacteria	Actinobacteria	Actinobacteridae	1	0	0	0	0	0	0	0	0	0		0	0	0	0	0	0	0	0	0	0
Link:Species_Dictionary	Bacteria	Bacteroidetes	Bacteroidia	213	144	57	275	4896	1524	395	4758	1590	1121		1747	2531	629	476	11050	7166	10433	6766	9375	1721
Link:Species_Dictionary	Bacteria	Bacteroidetes	Cytophagia	0	1	0	0	0	0	0	0	0	0		0	0	0	0	0	0	0	0	0	0
Link:Species_Dictionary	Bacteria	Bacteroidetes	Flavobacteriia	0	2	0	0	0	0	0	0	0	0		0	0	0	0	0	0	0	0	0	0
Link:Species_Dictionary	Bacteria	Bacteroidetes	Sphingobacteriia	1	0	0	2	0	0	0	0	0	0		0	0	0	0	0	0	0	0	0	0
Link:Species_Dictionary	Bacteria	Chloroflexi	Thermomicrobia	0	1	0	0	0	0	0	0	0	0		0	0	0	0	0	0	0	0	0	0
Link:Species_Dictionary	Bacteria	Chloroflexi	Unclassified	0	2	0	0	0	0	0	0	0	0		0	0	0	0	0	0	0	0	0	0
Link:Species_Dictionary	Bacteria	Deferribacteres	Deferribacteres	0	0	0	1	0	0	0	0	0	0		12	14	0	2	0	0	0	0	0	0
Link:Species_Dictionary	Bacteria	Firmicutes	Bacilli	640	1725	1124	1715	27115	5519	2934	24766	9542	10589		656	2077	1065	2380	5073	1342	10992	22418	11807	13274
Link:Species_Dictionary	Bacteria	Firmicutes	Clostridia	16487	39696	3067	11824	11562	5094	22968	15482	28419	27770		30835	19682	7739	7498	48895	39305	60246	22332	51094	30390
Link:Species_Dictionary	Bacteria	Firmicutes	Erysipelotrichi	42	288	45769	17384	6347	5432	1623	626	1679	977		108	59	34018	42339	364	780	1441	658	1614	494
Link:Species_Dictionary	Bacteria	Firmicutes	Negativicutes	0	2	0	0	0	0	0	0	0	0		0	0	0	0	0	0	0	0	0	0
Link:Species_Dictionary	Bacteria	Firmicutes	Unclassified	48	520	27	172	3	1	0	1	3	1		431	598	62	58	84	145	146	56	55	3
Link:Species_Dictionary	Bacteria	Fusobacteria	Fusobacteriia	0	2	0	0	0	0	0	0	0	0		0	0	0	0	0	0	0	0	0	0
Link:Species_Dictionary	Bacteria	Proteobacteria	Deltaproteobacteria	565	166	2	2	0	0	0	0	0	0		341	133	15	36	1	5	2	0	3	0
Link:Species_Dictionary	Bacteria	Proteobacteria	Alphaproteobacteria	11	115	5	5	2	0	0	3	3	1		12	0	0	16	1	73	0	7	34	0
Link:Species_Dictionary	Bacteria	Proteobacteria	Betaproteobacteria	103	98	460	97	397	809	192	416	190	341		81	15	174	118	1259	607	452	578	460	222
Link:Species_Dictionary	Bacteria	Proteobacteria	Epsilonproteobacteria	16	50	2	8	0	0	0	0	0	0		177	182	0	58	0	0	0	0	0	0
Link:Species_Dictionary	Bacteria	Proteobacteria	Gammaproteobacteria	12	40	2	8	20	1	0	0	3	3		1	0	3	1	0	1	11	0	0	0
Link:Species_Dictionary	Bacteria	Proteobacteria	Unclassified	0	0	0	1	0	0	0	0	0	0		0	0	0	0	0	0	0	0	0	0
Link:Species_Dictionary	Bacteria	Spirochaetes	Spirochaetia	0	4	0	0	0	0	0	0	0	0		1	10	0	0	0	0	0	0	0	0
Link:Species_Dictionary	Bacteria	Tenericutes	Mollicutes	1	0	0	0	1	2	0	1	0	0		4	6	0	1	0	3	15	8	4	1
Link:Species_Dictionary	Bacteria	Verrucomicrobia	Verrucomicrobiae	23964	15324	181	504	0	0	0	0	0	0		9478	23571	3449	612	0	0	0	0	0	0
Link:Species_Dictionary	Bacteria	Unclassified	Unclassified	8764	5422	1607	8543	3385	4435	3043	9425	2706	4234		10924	8927	4717	2488	11101	6569	11773	3532	6858	2029

## Sheet: Order
					Small intesine	Small intesine	Small intesine	Small intesine	Small intesine	Small intesine	Small intesine	Small intesine	Small intesine	Small intesine		Large intestine	Large intestine	Large intestine	Large intestine	Large intestine	Large intestine	Large intestine	Large intestine	Large intestine	Large intestine
					PBS	PG	PBS	PG	PBS	PG	PBS	PG	PBS	PG		PBS	PG	PBS	PG	PBS	PG	PBS	PG	PBS	PG
					Group A	Group A	Group B	Group B	Group C	Group C	Group D	Group D	Group E	Group E		Group A	Group A	Group B	Group B	Group C	Group C	Group D	Group D	Group E	Group E
#link	Domain	Phylum	Class	Order	A-1	A-3	B-1	B-3	C-1	C-3	D-1	D-3	E-1	E-3		A-2	A-4	B-2	B-4	C-2	C-4	D-2	D-4	E-2	E-4
Link:Species_Dictionary	Bacteria	Acidobacteria	Acidobacteriia	Acidobacteriales	0	1	0	0	0	0	0	0	0	0		0	0	0	0	0	0	0	0	0	0
Link:Species_Dictionary	Bacteria	Actinobacteria	Actinobacteria	Actinomycetales	39	627	4	6	0	0	0	1	1	0		13	27	18	26	0	0	0	0	0	0
Link:Species_Dictionary	Bacteria	Actinobacteria	Actinobacteria	Bifidobacteriales	2	0	0	0	0	0	0	0	0	0		0	0	0	0	0	0	0	0	0	0
Link:Species_Dictionary	Bacteria	Actinobacteria	Actinobacteria	Coriobacteriales	612	1889	347	173	120	225	209	429	134	612		659	559	199	349	733	130	985	613	831	1502
Link:Species_Dictionary	Bacteria	Actinobacteria	Actinobacteria	Rubrobacterales	43	0	0	0	0	0	0	0	0	0		0	0	0	0	0	0	0	0	0	0
Link:Species_Dictionary	Bacteria	Actinobacteria	Actinobacteria	Unclassified	5	4	0	1	0	0	0	0	0	0		0	1	0	0	0	0	0	2	1	0
Link:Species_Dictionary	Bacteria	Actinobacteria	Actinobacteridae	Actinomycetales	1	0	0	0	0	0	0	0	0	0		0	0	0	0	0	0	0	0	0	0
Link:Species_Dictionary	Bacteria	Bacteroidetes	Bacteroidia	Bacteroidales	213	144	57	275	4896	1524	395	4758	1590	1121		1747	2531	629	476	11050	7166	10433	6766	9375	1721
Link:Species_Dictionary	Bacteria	Bacteroidetes	Cytophagia	Cytophagales	0	1	0	0	0	0	0	0	0	0		0	0	0	0	0	0	0	0	0	0
Link:Species_Dictionary	Bacteria	Bacteroidetes	Flavobacteriia	Flavobacteriales	0	2	0	0	0	0	0	0	0	0		0	0	0	0	0	0	0	0	0	0
Link:Species_Dictionary	Bacteria	Bacteroidetes	Sphingobacteriia	Sphingobacteriales	1	0	0	2	0	0	0	0	0	0		0	0	0	0	0	0	0	0	0	0
Link:Species_Dictionary	Bacteria	Chloroflexi	Thermomicrobia	Sphaerobacterales	0	1	0	0	0	0	0	0	0	0		0	0	0	0	0	0	0	0	0	0
Link:Species_Dictionary	Bacteria	Chloroflexi	Unclassified	Unclassified	0	2	0	0	0	0	0	0	0	0		0	0	0	0	0	0	0	0	0	0
Link:Species_Dictionary	Bacteria	Deferribacteres	Deferribacteres	Deferribacterales	0	0	0	0	0	0	0	0	0	0		1	0	0	0	0	0	0	0	0	0
Link:Species_Dictionary	Bacteria	Deferribacteres	Deferribacteres	Unclassified	0	0	0	1	0	0	0	0	0	0		11	14	0	2	0	0	0	0	0	0
Link:Species_Dictionary	Bacteria	Firmicutes	Bacilli	Bacillales	66	160	6	7	13	14	3	22	27	44		30	14	2	3	0	0	59	6	2	84
Link:Species_Dictionary	Bacteria	Firmicutes	Bacilli	Lactobacillales	574	1565	1118	1708	27102	5505	2931	24744	9515	10545		626	2063	1063	2377	5073	1342	10933	22412	11805	13190
Link:Species_Dictionary	Bacteria	Firmicutes	Clostridia	Clostridiales	16487	39695	3067	11824	11562	5094	22968	15482	28419	27770		30835	19682	7739	7498	48895	39305	60246	22332	51094	30390
Link:Species_Dictionary	Bacteria	Firmicutes	Clostridia	Thermoanaerobacterales	0	1	0	0	0	0	0	0	0	0		0	0	0	0	0	0	0	0	0	0
Link:Species_Dictionary	Bacteria	Firmicutes	Erysipelotrichi	Erysipelotrichales	42	288	45769	17384	6347	5432	1623	626	1679	977		108	59	34018	42339	364	780	1441	658	1614	494
Link:Species_Dictionary	Bacteria	Firmicutes	Negativicutes	Selenomonadales	0	2	0	0	0	0	0	0	0	0		0	0	0	0	0	0	0	0	0	0
Link:Species_Dictionary	Bacteria	Firmicutes	Unclassified	Unclassified	48	520	27	172	3	1	0	1	3	1		431	598	62	58	84	145	146	56	55	3
Link:Species_Dictionary	Bacteria	Fusobacteria	Fusobacteriia	Fusobacteriales	0	2	0	0	0	0	0	0	0	0		0	0	0	0	0	0	0	0	0	0
Link:Species_Dictionary	Bacteria	Proteobacteria	Alphaproteobacteria	Caulobacterales	3	19	1	1	2	0	0	1	2	0		0	0	0	1	0	0	0	0	0	0
Link:Species_Dictionary	Bacteria	Proteobacteria	Alphaproteobacteria	Kiloniellales	0	14	1	0	0	0	0	0	0	0		3	0	0	15	0	0	0	0	0	0
Link:Species_Dictionary	Bacteria	Proteobacteria	Alphaproteobacteria	Magnetococcales	0	1	0	0	0	0	0	0	0	0		0	0	0	0	0	0	0	0	0	0
Link:Species_Dictionary	Bacteria	Proteobacteria	Alphaproteobacteria	Rhizobiales	3	35	1	1	0	0	0	0	0	1		1	0	0	0	0	0	0	0	0	0
Link:Species_Dictionary	Bacteria	Proteobacteria	Alphaproteobacteria	Rhodobacterales	2	15	0	2	0	0	0	0	0	0		1	0	0	0	0	0	0	0	0	0
Link:Species_Dictionary	Bacteria	Proteobacteria	Alphaproteobacteria	Rhodospirillales	1	10	1	0	0	0	0	0	1	0		7	0	0	0	0	0	0	0	0	0
Link:Species_Dictionary	Bacteria	Proteobacteria	Alphaproteobacteria	Sphingomonadales	1	16	1	1	0	0	0	0	0	0		0	0	0	0	0	0	0	0	0	0
Link:Species_Dictionary	Bacteria	Proteobacteria	Alphaproteobacteria	Unclassified	1	5	0	0	0	0	0	2	0	0		0	0	0	0	1	73	0	7	34	0
Link:Species_Dictionary	Bacteria	Proteobacteria	Betaproteobacteria	Burkholderiales	102	95	460	97	397	809	192	416	190	341		81	15	174	118	1259	607	452	578	460	222
Link:Species_Dictionary	Bacteria	Proteobacteria	Betaproteobacteria	Neisseriales	1	2	0	0	0	0	0	0	0	0		0	0	0	0	0	0	0	0	0	0
Link:Species_Dictionary	Bacteria	Proteobacteria	Betaproteobacteria	Unclassified	0	1	0	0	0	0	0	0	0	0		0	0	0	0	0	0	0	0	0	0
Link:Species_Dictionary	Bacteria	Proteobacteria	Deltaproteobacteria	Desulfovibrionales	547	166	1	2	0	0	0	0	0	0		341	132	15	35	1	5	2	0	3	0
Link:Species_Dictionary	Bacteria	Proteobacteria	Deltaproteobacteria	Unclassified	18	0	1	0	0	0	0	0	0	0		0	1	0	1	0	0	0	0	0	0
Link:Species_Dictionary	Bacteria	Proteobacteria	Epsilonproteobacteria	Campylobacterales	16	50	2	8	0	0	0	0	0	0		177	182	0	58	0	0	0	0	0	0
Link:Species_Dictionary	Bacteria	Proteobacteria	Gammaproteobacteria	Aeromonadales	0	1	0	0	1	0	0	0	0	0		0	0	0	0	0	0	0	0	0	0
Link:Species_Dictionary	Bacteria	Proteobacteria	Gammaproteobacteria	Alteromonadales	0	2	0	0	1	0	0	0	0	0		0	0	0	0	0	0	0	0	0	0
Link:Species_Dictionary	Bacteria	Proteobacteria	Gammaproteobacteria	Enterobacteriales	2	0	0	1	10	1	0	0	0	0		0	0	3	1	0	1	11	0	0	0
Link:Species_Dictionary	Bacteria	Proteobacteria	Gammaproteobacteria	Oceanospirillales	0	0	0	0	0	0	0	0	1	0		0	0	0	0	0	0	0	0	0	0
Link:Species_Dictionary	Bacteria	Proteobacteria	Gammaproteobacteria	Pseudomonadales	10	37	2	7	8	0	0	0	2	3		1	0	0	0	0	0	0	0	0	0
Link:Species_Dictionary	Bacteria	Proteobacteria	Unclassified	Unclassified	0	0	0	1	0	0	0	0	0	0		0	0	0	0	0	0	0	0	0	0
Link:Species_Dictionary	Bacteria	Spirochaetes	Spirochaetia	Spirochaetales	0	4	0	0	0	0	0	0	0	0		1	10	0	0	0	0	0	0	0	0
Link:Species_Dictionary	Bacteria	Tenericutes	Mollicutes	Acholeplasmatales	0	0	0	0	1	2	0	1	0	0		4	6	0	1	0	3	15	8	4	1
Link:Species_Dictionary	Bacteria	Tenericutes	Mollicutes	Mycoplasmatales	1	0	0	0	0	0	0	0	0	0		0	0	0	0	0	0	0	0	0	0
Link:Species_Dictionary	Bacteria	Verrucomicrobia	Verrucomicrobiae	Verrucomicrobiales	23964	15324	181	504	0	0	0	0	0	0		9478	23571	3449	612	0	0	0	0	0	0
Link:Species_Dictionary	Bacteria	Unclassified	Unclassified	Unclassified	8764	5422	1607	8543	3385	4435	3043	9425	2706	4234		10924	8927	4717	2488	11101	6569	11773	3532	6858	2029

## Sheet: Family
						Small intesine	Small intesine	Small intesine	Small intesine	Small intesine	Small intesine	Small intesine	Small intesine	Small intesine	Small intesine		Large intestine	Large intestine	Large intestine	Large intestine	Large intestine	Large intestine	Large intestine	Large intestine	Large intestine	Large intestine
						PBS	PG	PBS	PG	PBS	PG	PBS	PG	PBS	PG		PBS	PG	PBS	PG	PBS	PG	PBS	PG	PBS	PG
						Group A	Group A	Group B	Group B	Group C	Group C	Group D	Group D	Group E	Group E		Group A	Group A	Group B	Group B	Group C	Group C	Group D	Group D	Group E	Group E
#link	Domain	Phylum	Class	Order	Family	A-1	A-3	B-1	B-3	C-1	C-3	D-1	D-3	E-1	E-3		A-2	A-4	B-2	B-4	C-2	C-4	D-2	D-4	E-2	E-4
Link:Species_Dictionary	Bacteria	Acidobacteria	Acidobacteriia	Acidobacteriales	Acidobacteriaceae	0	1	0	0	0	0	0	0	0	0		0	0	0	0	0	0	0	0	0	0
Link:Species_Dictionary	Bacteria	Actinobacteria	Actinobacteria	Actinomycetales	Corynebacteriaceae	9	28	0	0	0	0	0	0	0	0		0	0	1	0	0	0	0	0	0	0
Link:Species_Dictionary	Bacteria	Actinobacteria	Actinobacteria	Actinomycetales	Geodermatophilaceae	0	0	0	0	0	0	0	0	1	0		0	0	0	0	0	0	0	0	0	0
Link:Species_Dictionary	Bacteria	Actinobacteria	Actinobacteria	Actinomycetales	Intrasporangiaceae	0	5	0	0	0	0	0	0	0	0		0	1	0	0	0	0	0	0	0	0
Link:Species_Dictionary	Bacteria	Actinobacteria	Actinobacteria	Actinomycetales	Kineosporiaceae	0	8	0	0	0	0	0	0	0	0		0	1	0	0	0	0	0	0	0	0
Link:Species_Dictionary	Bacteria	Actinobacteria	Actinobacteria	Actinomycetales	Microbacteriaceae	0	3	0	0	0	0	0	0	0	0		0	9	0	0	0	0	0	0	0	0
Link:Species_Dictionary	Bacteria	Actinobacteria	Actinobacteria	Actinomycetales	Micrococcaceae	1	19	0	0	0	0	0	0	0	0		0	1	1	0	0	0	0	0	0	0
Link:Species_Dictionary	Bacteria	Actinobacteria	Actinobacteria	Actinomycetales	Nocardioidaceae	0	1	0	0	0	0	0	0	0	0		0	0	0	0	0	0	0	0	0	0
Link:Species_Dictionary	Bacteria	Actinobacteria	Actinobacteria	Actinomycetales	Propionibacteriaceae	25	559	4	6	0	0	0	1	0	0		12	14	1	26	0	0	0	0	0	0
Link:Species_Dictionary	Bacteria	Actinobacteria	Actinobacteria	Actinomycetales	Streptomycetaceae	3	1	0	0	0	0	0	0	0	0		0	0	15	0	0	0	0	0	0	0
Link:Species_Dictionary	Bacteria	Actinobacteria	Actinobacteria	Actinomycetales	Unclassified	1	3	0	0	0	0	0	0	0	0		0	1	0	0	0	0	0	0	0	0
Link:Species_Dictionary	Bacteria	Actinobacteria	Actinobacteria	Actinomycetales	Williamsiaceae	0	0	0	0	0	0	0	0	0	0		1	0	0	0	0	0	0	0	0	0
Link:Species_Dictionary	Bacteria	Actinobacteria	Actinobacteria	Bifidobacteriales	Bifidobacteriaceae	2	0	0	0	0	0	0	0	0	0		0	0	0	0	0	0	0	0	0	0
Link:Species_Dictionary	Bacteria	Actinobacteria	Actinobacteria	Coriobacteriales	Coriobacteriaceae	612	1889	347	173	120	225	209	429	134	612		659	559	199	349	733	130	985	613	831	1502
Link:Species_Dictionary	Bacteria	Actinobacteria	Actinobacteria	Rubrobacterales	Rubrobacteraceae	43	0	0	0	0	0	0	0	0	0		0	0	0	0	0	0	0	0	0	0
Link:Species_Dictionary	Bacteria	Actinobacteria	Actinobacteria	Unclassified	Unclassified	5	4	0	1	0	0	0	0	0	0		0	1	0	0	0	0	0	2	1	0
Link:Species_Dictionary	Bacteria	Actinobacteria	Actinobacteridae	Actinomycetales	Corynebacteriaceae	1	0	0	0	0	0	0	0	0	0		0	0	0	0	0	0	0	0	0	0
Link:Species_Dictionary	Bacteria	Bacteroidetes	Bacteroidia	Bacteroidales	Bacteroidaceae	0	12	5	23	4	21	0	1240	16	1		320	789	209	181	1586	3560	2489	2142	2589	492
Link:Species_Dictionary	Bacteria	Bacteroidetes	Bacteroidia	Bacteroidales	Marinilabiaceae	1	0	0	5	0	0	0	0	0	0		0	0	1	0	0	0	0	0	0	0
Link:Species_Dictionary	Bacteria	Bacteroidetes	Bacteroidia	Bacteroidales	Marinilabiliaceae	0	0	0	0	3	106	2	0	0	3		0	0	0	0	0	0	2	0	1	0
Link:Species_Dictionary	Bacteria	Bacteroidetes	Bacteroidia	Bacteroidales	Porphyromonadaceae	209	107	48	223	4882	1390	390	3506	1555	1115		637	804	72	53	7099	724	5966	2366	4073	774
Link:Species_Dictionary	Bacteria	Bacteroidetes	Bacteroidia	Bacteroidales	Prevotellaceae	1	11	1	13	6	0	2	5	12	2		486	529	85	128	1968	1464	992	1181	1769	286
Link:Species_Dictionary	Bacteria	Bacteroidetes	Bacteroidia	Bacteroidales	Rikenellaceae	2	14	3	11	1	7	1	7	7	0		289	394	262	114	388	1415	982	1075	939	169
Link:Species_Dictionary	Bacteria	Bacteroidetes	Bacteroidia	Bacteroidales	Unclassified	0	0	0	0	0	0	0	0	0	0		15	15	0	0	9	3	2	2	4	0
Link:Species_Dictionary	Bacteria	Bacteroidetes	Cytophagia	Cytophagales	Cytophagaceae	0	1	0	0	0	0	0	0	0	0		0	0	0	0	0	0	0	0	0	0
Link:Species_Dictionary	Bacteria	Bacteroidetes	Flavobacteriia	Flavobacteriales	Flavobacteriaceae	0	2	0	0	0	0	0	0	0	0		0	0	0	0	0	0	0	0	0	0
Link:Species_Dictionary	Bacteria	Bacteroidetes	Sphingobacteriia	Sphingobacteriales	Unclassified	1	0	0	2	0	0	0	0	0	0		0	0	0	0	0	0	0	0	0	0
Link:Species_Dictionary	Bacteria	Chloroflexi	Thermomicrobia	Sphaerobacterales	Sphaerobacteraceae	0	1	0	0	0	0	0	0	0	0		0	0	0	0	0	0	0	0	0	0
Link:Species_Dictionary	Bacteria	Chloroflexi	Unclassified	Unclassified	Unclassified	0	2	0	0	0	0	0	0	0	0		0	0	0	0	0	0	0	0	0	0
Link:Species_Dictionary	Bacteria	Deferribacteres	Deferribacteres	Deferribacterales	Deferribacteraceae	0	0	0	0	0	0	0	0	0	0		1	0	0	0	0	0	0	0	0	0
Link:Species_Dictionary	Bacteria	Deferribacteres	Deferribacteres	Unclassified	Unclassified	0	0	0	1	0	0	0	0	0	0		11	14	0	2	0	0	0	0	0	0
Link:Species_Dictionary	Bacteria	Firmicutes	Bacilli	Bacillales	Bacillaceae	0	0	0	0	3	0	0	0	1	0		0	1	0	0	0	0	0	0	0	1
Link:Species_Dictionary	Bacteria	Firmicutes	Bacilli	Bacillales	Paenibacillaceae	0	0	0	0	0	0	0	0	0	0		0	0	1	0	0	0	0	0	0	0
Link:Species_Dictionary	Bacteria	Firmicutes	Bacilli	Bacillales	Planococcaceae	0	0	0	0	1	0	0	0	0	0		0	0	0	0	0	0	0	0	0	0
Link:Species_Dictionary	Bacteria	Firmicutes	Bacilli	Bacillales	Staphylococcaceae	29	64	4	7	7	14	3	22	26	44		1	2	1	1	0	0	59	6	2	83
Link:Species_Dictionary	Bacteria	Firmicutes	Bacilli	Bacillales	Thermoactinomycetaceae	0	0	0	0	2	0	0	0	0	0		0	0	0	0	0	0	0	0	0	0
Link:Species_Dictionary	Bacteria	Firmicutes	Bacilli	Bacillales	Unclassified	37	96	2	0	0	0	0	0	0	0		29	11	0	2	0	0	0	0	0	0
Link:Species_Dictionary	Bacteria	Firmicutes	Bacilli	Lactobacillales	Aerococcaceae	0	0	0	0	1	0	0	0	0	0		0	0	0	0	0	0	0	0	0	0
Link:Species_Dictionary	Bacteria	Firmicutes	Bacilli	Lactobacillales	Carnobacteriaceae	1	0	0	0	0	0	0	0	0	0		0	0	0	0	0	0	1	0	0	0
Link:Species_Dictionary	Bacteria	Firmicutes	Bacilli	Lactobacillales	Enterococcaceae	1	3	0	0	3	0	0	0	6	0		0	1	0	0	0	1	12	0	21	0
Link:Species_Dictionary	Bacteria	Firmicutes	Bacilli	Lactobacillales	Lactobacillaceae	552	1547	1109	1671	26774	5051	2916	24689	9475	10501		625	2053	1056	2342	5056	1323	10892	22379	11756	13173
Link:Species_Dictionary	Bacteria	Firmicutes	Bacilli	Lactobacillales	Streptococcaceae	15	13	9	35	324	454	15	54	34	44		1	9	7	35	16	16	28	33	26	17
Link:Species_Dictionary	Bacteria	Firmicutes	Bacilli	Lactobacillales	Unclassified	5	2	0	2	0	0	0	1	0	0		0	0	0	0	1	2	0	0	2	0
Link:Species_Dictionary	Bacteria	Firmicutes	Clostridia	Clostridiales	Catabacteriaceae	0	1	2	6	0	0	0	2	0	0		2	2	0	0	10	7	4	4	16	4
Link:Species_Dictionary	Bacteria	Firmicutes	Clostridia	Clostridiales	Christensenellaceae	0	0	0	0	0	0	0	0	0	0		0	0	1	0	1	6	1	2	1	0
Link:Species_Dictionary	Bacteria	Firmicutes	Clostridia	Clostridiales	Clostridiaceae	7631	10698	602	7273	10709	4743	22665	14635	27772	26905		19848	8489	3366	3557	22663	15107	36036	12298	28961	19908
Link:Species_Dictionary	Bacteria	Firmicutes	Clostridia	Clostridiales	Clostridiales Family XI. Incertae Sedis	1	26	1	4	0	0	0	0	0	0		0	2	0	0	0	0	0	0	0	0
Link:Species_Dictionary	Bacteria	Firmicutes	Clostridia	Clostridiales	Clostridiales Family XII. Incertae Sedis	0	0	1	1	0	0	0	0	0	0		0	13	2	0	2	1	1	0	0	0
Link:Species_Dictionary	Bacteria	Firmicutes	Clostridia	Clostridiales	Clostridiales Family XIII. Incertae Sedis	10	37	3	16	5	2	2	20	5	13		230	146	40	79	676	140	193	139	222	177
Link:Species_Dictionary	Bacteria	Firmicutes	Clostridia	Clostridiales	ClostridialesFamilyXI.IncertaeSedis	2	0	1	0	0	0	0	0	0	0		0	0	0	0	0	0	0	0	0	0
Link:Species_Dictionary	Bacteria	Firmicutes	Clostridia	Clostridiales	Eubacteriaceae	151	565	45	629	80	34	21	83	33	67		1608	1182	1092	683	2396	1182	1610	1075	1520	1111
Link:Species_Dictionary	Bacteria	Firmicutes	Clostridia	Clostridiales	Lachnospiraceae	717	2196	523	2034	239	108	166	278	296	367		2542	1208	1215	1036	10848	11149	11340	3542	9419	3379
Link:Species_Dictionary	Bacteria	Firmicutes	Clostridia	Clostridiales	Oscillospiraceae	29	176	42	216	3	0	1	0	0	0		591	127	103	128	207	102	510	74	194	4
Link:Species_Dictionary	Bacteria	Firmicutes	Clostridia	Clostridiales	Peptococcaceae	3	111	0	229	1	0	0	0	1	0		11	86	10	7	95	169	49	48	85	84
Link:Species_Dictionary	Bacteria	Firmicutes	Clostridia	Clostridiales	Peptostreptococcaceae	3	2	0	3	7	1	3	9	3	2		25	14	16	22	101	80	302	57	307	65
Link:Species_Dictionary	Bacteria	Firmicutes	Clostridia	Clostridiales	Ruminococcaceae	151	343	32	459	131	72	65	237	120	272		393	326	246	344	1639	1274	2393	1290	1270	1812
Link:Species_Dictionary	Bacteria	Firmicutes	Clostridia	Thermoanaerobacterales	Thermodesulfobiaceae	0	1	0	0	0	0	0	0	0	0		0	0	0	0	0	0	0	0	0	0
Link:Species_Dictionary	Bacteria	Firmicutes	Clostridia	Clostridiales	Unclassified	7789	25540	1815	954	387	134	45	218	189	144		5585	8087	1648	1642	10257	10088	7807	3803	9099	3846
Link:Species_Dictionary	Bacteria	Firmicutes	Erysipelotrichi	Erysipelotrichales	Erysipelotrichaceae	42	288	45769	17384	6347	5432	1623	626	1679	977		108	59	34018	42339	364	780	1441	658	1614	494
Link:Species_Dictionary	Bacteria	Firmicutes	Negativicutes	Selenomonadales	Veillonellaceae	0	2	0	0	0	0	0	0	0	0		0	0	0	0	0	0	0	0	0	0
Link:Species_Dictionary	Bacteria	Firmicutes	Unclassified	Unclassified	Unclassified	48	520	27	172	3	1	0	1	3	1		431	598	62	58	84	145	146	56	55	3
Link:Species_Dictionary	Bacteria	Fusobacteria	Fusobacteriia	Fusobacteriales	Fusobacteriaceae	0	2	0	0	0	0	0	0	0	0		0	0	0	0	0	0	0	0	0	0
Link:Species_Dictionary	Bacteria	Proteobacteria	Alphaproteobacteria	Caulobacterales	Caulobacteraceae	3	19	1	1	2	0	0	1	2	0		0	0	0	1	0	0	0	0	0	0
Link:Species_Dictionary	Bacteria	Proteobacteria	Alphaproteobacteria	Kiloniellales	Kiloniellaceae	0	14	1	0	0	0	0	0	0	0		3	0	0	15	0	0	0	0	0	0
Link:Species_Dictionary	Bacteria	Proteobacteria	Alphaproteobacteria	Magnetococcales	Magnetococcaceae	0	1	0	0	0	0	0	0	0	0		0	0	0	0	0	0	0	0	0	0
Link:Species_Dictionary	Bacteria	Proteobacteria	Alphaproteobacteria	Rhizobiales	Bradyrhizobiaceae	0	6	0	0	0	0	0	0	0	0		0	0	0	0	0	0	0	0	0	0
Link:Species_Dictionary	Bacteria	Proteobacteria	Alphaproteobacteria	Rhizobiales	Hyphomicrobiaceae	1	0	0	0	0	0	0	0	0	0		0	0	0	0	0	0	0	0	0	0
Link:Species_Dictionary	Bacteria	Proteobacteria	Alphaproteobacteria	Rhizobiales	Methylobacteriaceae	2	15	0	0	0	0	0	0	0	0		1	0	0	0	0	0	0	0	0	0
Link:Species_Dictionary	Bacteria	Proteobacteria	Alphaproteobacteria	Rhizobiales	Methylocystaceae	0	0	0	0	0	0	0	0	0	1		0	0	0	0	0	0	0	0	0	0
Link:Species_Dictionary	Bacteria	Proteobacteria	Alphaproteobacteria	Rhizobiales	Phyllobacteriaceae	0	2	0	0	0	0	0	0	0	0		0	0	0	0	0	0	0	0	0	0
Link:Species_Dictionary	Bacteria	Proteobacteria	Alphaproteobacteria	Rhizobiales	Rhizobiaceae	0	11	1	1	0	0	0	0	0	0		0	0	0	0	0	0	0	0	0	0
Link:Species_Dictionary	Bacteria	Proteobacteria	Alphaproteobacteria	Rhizobiales	Xanthobacteraceae	0	1	0	0	0	0	0	0	0	0		0	0	0	0	0	0	0	0	0	0
Link:Species_Dictionary	Bacteria	Proteobacteria	Alphaproteobacteria	Rhodobacterales	Rhodobacteraceae	2	15	0	2	0	0	0	0	0	0		1	0	0	0	0	0	0	0	0	0
Link:Species_Dictionary	Bacteria	Proteobacteria	Alphaproteobacteria	Rhodospirillales	Acetobacteraceae	1	0	0	0	0	0	0	0	0	0		0	0	0	0	0	0	0	0	0	0
Link:Species_Dictionary	Bacteria	Proteobacteria	Alphaproteobacteria	Rhodospirillales	Rhodospirillaceae	0	10	1	0	0	0	0	0	1	0		7	0	0	0	0	0	0	0	0	0
Link:Species_Dictionary	Bacteria	Proteobacteria	Alphaproteobacteria	Sphingomonadales	Sphingomonadaceae	1	16	1	1	0	0	0	0	0	0		0	0	0	0	0	0	0	0	0	0
Link:Species_Dictionary	Bacteria	Proteobacteria	Alphaproteobacteria	Unclassified	Unclassified	1	5	0	0	0	0	0	2	0	0		0	0	0	0	1	73	0	7	34	0
Link:Species_Dictionary	Bacteria	Proteobacteria	Betaproteobacteria	Burkholderiales	Burkholderiaceae	0	2	2	0	0	0	0	0	0	0		1	0	0	0	0	0	0	0	0	0
Link:Species_Dictionary	Bacteria	Proteobacteria	Betaproteobacteria	Burkholderiales	Comamonadaceae	3	21	1	4	11	1	0	1	3	6		1	0	1	1	0	0	0	0	1	1
Link:Species_Dictionary	Bacteria	Proteobacteria	Betaproteobacteria	Burkholderiales	Oxalobacteraceae	7	6	0	3	0	0	0	0	0	0		0	0	0	0	0	0	0	0	0	0
Link:Species_Dictionary	Bacteria	Proteobacteria	Betaproteobacteria	Burkholderiales	Sutterellaceae	91	63	457	90	386	808	192	415	187	335		79	15	173	117	1259	607	452	578	459	221
Link:Species_Dictionary	Bacteria	Proteobacteria	Betaproteobacteria	Burkholderiales	Unclassified	1	3	0	0	0	0	0	0	0	0		0	0	0	0	0	0	0	0	0	0
Link:Species_Dictionary	Bacteria	Proteobacteria	Betaproteobacteria	Neisseriales	Neisseriaceae	1	2	0	0	0	0	0	0	0	0		0	0	0	0	0	0	0	0	0	0
Link:Species_Dictionary	Bacteria	Proteobacteria	Betaproteobacteria	Unclassified	Unclassified	0	1	0	0	0	0	0	0	0	0		0	0	0	0	0	0	0	0	0	0
Link:Species_Dictionary	Bacteria	Proteobacteria	Deltaproteobacteria	Desulfovibrionales	Desulfovibrionaceae	541	166	1	2	0	0	0	0	0	0		341	132	15	35	1	5	2	0	3	0
Link:Species_Dictionary	Bacteria	Proteobacteria	Deltaproteobacteria	Desulfovibrionales	Desulfonatronumaceae	5	0	0	0	0	0	0	0	0	0		0	0	0	0	0	0	0	0	0	0
Link:Species_Dictionary	Bacteria	Proteobacteria	Deltaproteobacteria	Desulfovibrionales	Unclassified	1	0	0	0	0	0	0	0	0	0		0	0	0	0	0	0	0	0	0	0
Link:Species_Dictionary	Bacteria	Proteobacteria	Deltaproteobacteria	Unclassified	Unclassified	18	0	1	0	0	0	0	0	0	0		0	1	0	1	0	0	0	0	0	0
Link:Species_Dictionary	Bacteria	Proteobacteria	Epsilonproteobacteria	Campylobacterales	Helicobacteraceae	16	50	2	8	0	0	0	0	0	0		177	182	0	58	0	0	0	0	0	0
Link:Species_Dictionary	Bacteria	Proteobacteria	Gammaproteobacteria	Aeromonadales	Aeromonadaceae	0	1	0	0	1	0	0	0	0	0		0	0	0	0	0	0	0	0	0	0
Link:Species_Dictionary	Bacteria	Proteobacteria	Gammaproteobacteria	Alteromonadales	Shewanellaceae	0	2	0	0	1	0	0	0	0	0		0	0	0	0	0	0	0	0	0	0
Link:Species_Dictionary	Bacteria	Proteobacteria	Gammaproteobacteria	Enterobacteriales	Enterobacteriaceae	2	0	0	1	10	1	0	0	0	0		0	0	3	1	0	1	11	0	0	0
Link:Species_Dictionary	Bacteria	Proteobacteria	Gammaproteobacteria	Oceanospirillales	Halomonadaceae	0	0	0	0	0	0	0	0	1	0		0	0	0	0	0	0	0	0	0	0
Link:Species_Dictionary	Bacteria	Proteobacteria	Gammaproteobacteria	Pseudomonadales	Pseudomonadaceae	10	32	2	2	8	0	0	0	1	2		1	0	0	0	0	0	0	0	0	0
Link:Species_Dictionary	Bacteria	Proteobacteria	Gammaproteobacteria	Pseudomonadales	Moraxellaceae	0	5	0	5	0	0	0	0	1	1		0	0	0	0	0	0	0	0	0	0
Link:Species_Dictionary	Bacteria	Proteobacteria	Unclassified	Unclassified	Unclassified	0	0	0	1	0	0	0	0	0	0		0	0	0	0	0	0	0	0	0	0
Link:Species_Dictionary	Bacteria	Spirochaetes	Spirochaetia	Spirochaetales	Spirochaetaceae	0	4	0	0	0	0	0	0	0	0		1	10	0	0	0	0	0	0	0	0
Link:Species_Dictionary	Bacteria	Tenericutes	Mollicutes	Acholeplasmatales	Acholeplasmataceae	0	0	0	0	0	0	0	0	0	0		3	1	0	0	0	0	0	0	0	0
Link:Species_Dictionary	Bacteria	Tenericutes	Mollicutes	Acholeplasmatales	Unclassified	0	0	0	0	1	2	0	1	0	0		1	5	0	1	0	3	15	8	4	1
Link:Species_Dictionary	Bacteria	Tenericutes	Mollicutes	Mycoplasmatales	Mycoplasmataceae	1	0	0	0	0	0	0	0	0	0		0	0	0	0	0	0	0	0	0	0
Link:Species_Dictionary	Bacteria	Verrucomicrobia	Verrucomicrobiae	Verrucomicrobiales	Verrucomicrobiaceae	23964	15324	181	504	0	0	0	0	0	0		9478	23571	3449	612	0	0	0	0	0	0
Link:Species_Dictionary	Bacteria	Unclassified	Unclassified	Unclassified	Unclassified	8764	5422	1607	8543	3385	4435	3043	9425	2706	4234		10924	8927	4717	2488	11101	6569	11773	3532	6858	2029

## Sheet: Genus
							Small intesine	Small intesine	Small intesine	Small intesine	Small intesine	Small intesine	Small intesine	Small intesine	Small intesine	Small intesine		Large intestine	Large intestine	Large intestine	Large intestine	Large intestine	Large intestine	Large intestine	Large intestine	Large intestine	Large intestine
							PBS	PG	PBS	PG	PBS	PG	PBS	PG	PBS	PG		PBS	PG	PBS	PG	PBS	PG	PBS	PG	PBS	PG
							Group A	Group A	Group B	Group B	Group C	Group C	Group D	Group D	Group E	Group E		Group A	Group A	Group B	Group B	Group C	Group C	Group D	Group D	Group E	Group E
#link	Domain	Phylum	Class	Order	Family	Genus	A-1	A-3	B-1	B-3	C-1	C-3	D-1	D-3	E-1	E-3		A-2	A-4	B-2	B-4	C-2	C-4	D-2	D-4	E-2	E-4
Link:Species_Dictionary	Bacteria	Acidobacteria	Acidobacteriia	Acidobacteriales	Acidobacteriaceae	Unclassified	0	1	0	0	0	0	0	0	0	0		0	0	0	0	0	0	0	0	0	0
Link:Species_Dictionary	Bacteria	Actinobacteria	Actinobacteria	Actinomycetales	Corynebacteriaceae	Corynebacterium	9	28	0	0	0	0	0	0	0	0		0	0	1	0	0	0	0	0	0	0
Link:Species_Dictionary	Bacteria	Actinobacteria	Actinobacteria	Actinomycetales	Geodermatophilaceae	Blastococcus	0	0	0	0	0	0	0	0	1	0		0	0	0	0	0	0	0	0	0	0
Link:Species_Dictionary	Bacteria	Actinobacteria	Actinobacteria	Actinomycetales	Intrasporangiaceae	Intrasporangium	0	1	0	0	0	0	0	0	0	0		0	0	0	0	0	0	0	0	0	0
Link:Species_Dictionary	Bacteria	Actinobacteria	Actinobacteria	Actinomycetales	Intrasporangiaceae	Terracoccus	0	4	0	0	0	0	0	0	0	0		0	1	0	0	0	0	0	0	0	0
Link:Species_Dictionary	Bacteria	Actinobacteria	Actinobacteria	Actinomycetales	Kineosporiaceae	Unclassified	0	8	0	0	0	0	0	0	0	0		0	1	0	0	0	0	0	0	0	0
Link:Species_Dictionary	Bacteria	Actinobacteria	Actinobacteria	Actinomycetales	Microbacteriaceae	Leifsonia	0	1	0	0	0	0	0	0	0	0		0	0	0	0	0	0	0	0	0	0
Link:Species_Dictionary	Bacteria	Actinobacteria	Actinobacteria	Actinomycetales	Microbacteriaceae	Microbacterium	0	1	0	0	0	0	0	0	0	0		0	9	0	0	0	0	0	0	0	0
Link:Species_Dictionary	Bacteria	Actinobacteria	Actinobacteria	Actinomycetales	Microbacteriaceae	Unclassified	0	1	0	0	0	0	0	0	0	0		0	0	0	0	0	0	0	0	0	0
Link:Species_Dictionary	Bacteria	Actinobacteria	Actinobacteria	Actinomycetales	Micrococcaceae	Arthrobacter	0	4	0	0	0	0	0	0	0	0		0	0	1	0	0	0	0	0	0	0
Link:Species_Dictionary	Bacteria	Actinobacteria	Actinobacteria	Actinomycetales	Micrococcaceae	Kocuria	0	6	0	0	0	0	0	0	0	0		0	0	0	0	0	0	0	0	0	0
Link:Species_Dictionary	Bacteria	Actinobacteria	Actinobacteria	Actinomycetales	Micrococcaceae	Micrococcus	0	8	0	0	0	0	0	0	0	0		0	0	0	0	0	0	0	0	0	0
Link:Species_Dictionary	Bacteria	Actinobacteria	Actinobacteria	Actinomycetales	Micrococcaceae	Rothia	1	1	0	0	0	0	0	0	0	0		0	1	0	0	0	0	0	0	0	0
Link:Species_Dictionary	Bacteria	Actinobacteria	Actinobacteria	Actinomycetales	Nocardioidaceae	Nocardioides	0	1	0	0	0	0	0	0	0	0		0	0	0	0	0	0	0	0	0	0
Link:Species_Dictionary	Bacteria	Actinobacteria	Actinobacteria	Actinomycetales	Propionibacteriaceae	Microlunatus	0	0	0	0	0	0	0	1	0	0		0	0	0	0	0	0	0	0	0	0
Link:Species_Dictionary	Bacteria	Actinobacteria	Actinobacteria	Actinomycetales	Propionibacteriaceae	Propionibacterium	14	79	2	4	0	0	0	0	0	0		0	1	0	0	0	0	0	0	0	0
Link:Species_Dictionary	Bacteria	Actinobacteria	Actinobacteria	Actinomycetales	Propionibacteriaceae	Unclassified	11	480	2	2	0	0	0	0	0	0		12	13	1	26	0	0	0	0	0	0
Link:Species_Dictionary	Bacteria	Actinobacteria	Actinobacteria	Actinomycetales	Streptomycetaceae	Streptomyces	3	1	0	0	0	0	0	0	0	0		0	0	15	0	0	0	0	0	0	0
Link:Species_Dictionary	Bacteria	Actinobacteria	Actinobacteria	Actinomycetales	Williamsiaceae	Williamsia	0	0	0	0	0	0	0	0	0	0		1	0	0	0	0	0	0	0	0	0
Link:Species_Dictionary	Bacteria	Actinobacteria	Actinobacteria	Actinomycetales	Unclassified	Unclassified	1	3	0	0	0	0	0	0	0	0		0	1	0	0	0	0	0	0	0	0
Link:Species_Dictionary	Bacteria	Actinobacteria	Actinobacteria	Bifidobacteriales	Bifidobacteriaceae	Bifidobacterium	2	0	0	0	0	0	0	0	0	0		0	0	0	0	0	0	0	0	0	0
Link:Species_Dictionary	Bacteria	Actinobacteria	Actinobacteria	Coriobacteriales	Coriobacteriaceae	Adlercreutzia	5	344	32	6	73	148	128	229	34	334		128	132	10	9	376	78	524	310	450	745
Link:Species_Dictionary	Bacteria	Actinobacteria	Actinobacteria	Coriobacteriales	Coriobacteriaceae	Asaccharobacter	0	0	0	0	0	0	0	0	0	0		0	0	1	0	0	0	0	0	0	0
Link:Species_Dictionary	Bacteria	Actinobacteria	Actinobacteria	Coriobacteriales	Coriobacteriaceae	Atopobium	3	2	7	43	0	0	0	0	0	0		2	1	21	31	0	0	0	0	0	0
Link:Species_Dictionary	Bacteria	Actinobacteria	Actinobacteria	Coriobacteriales	Coriobacteriaceae	Denitrobacterium	74	283	34	22	0	0	0	0	39	0		65	0	15	34	0	1	13	0	0	2
Link:Species_Dictionary	Bacteria	Actinobacteria	Actinobacteria	Coriobacteriales	Coriobacteriaceae	Eggerthella	114	154	9	11	21	0	10	8	14	36		36	6	4	7	0	0	1	0	57	69
Link:Species_Dictionary	Bacteria	Actinobacteria	Actinobacteria	Coriobacteriales	Coriobacteriaceae	Enterorhabdus	94	858	132	61	22	57	60	163	32	212		289	199	53	99	319	41	415	263	297	614
Link:Species_Dictionary	Bacteria	Actinobacteria	Actinobacteria	Coriobacteriales	Coriobacteriaceae	Gordonibacter	197	11	11	5	1	9	7	1	13	3		2	1	5	12	1	2	11	2	13	6
Link:Species_Dictionary	Bacteria	Actinobacteria	Actinobacteria	Coriobacteriales	Coriobacteriaceae	Olsenella	0	0	1	0	0	0	0	0	0	0		0	0	0	0	0	0	0	0	0	0
Link:Species_Dictionary	Bacteria	Actinobacteria	Actinobacteria	Coriobacteriales	Coriobacteriaceae	Paraeggerthella	95	63	14	2	1	11	0	20	0	1		34	147	4	2	21	4	0	21	0	0
Link:Species_Dictionary	Bacteria	Actinobacteria	Actinobacteria	Coriobacteriales	Coriobacteriaceae	Slackia	16	16	11	0	0	0	3	7	0	22		29	14	2	3	16	4	19	15	6	31
Link:Species_Dictionary	Bacteria	Actinobacteria	Actinobacteria	Coriobacteriales	Coriobacteriaceae	Unclassified	14	158	96	23	2	0	1	1	2	4		74	59	84	152	0	0	2	2	8	35
Link:Species_Dictionary	Bacteria	Actinobacteria	Actinobacteria	Rubrobacterales	Rubrobacteraceae	Rubrobacter	43	0	0	0	0	0	0	0	0	0		0	0	0	0	0	0	0	0	0	0
Link:Species_Dictionary	Bacteria	Actinobacteria	Actinobacteria	Unclassified	Unclassified	Unclassified	5	4	0	1	0	0	0	0	0	0		0	1	0	0	0	0	0	2	1	0
Link:Species_Dictionary	Bacteria	Actinobacteria	Actinobacteridae	Actinomycetales	Corynebacteriaceae	Corynebacterium	1	0	0	0	0	0	0	0	0	0		0	0	0	0	0	0	0	0	0	0
Link:Species_Dictionary	Bacteria	Bacteroidetes	Bacteroidia	Bacteroidales	Bacteroidaceae	Bacteroides	0	12	4	23	4	21	0	1240	16	1		319	781	194	173	1569	3544	2451	2111	2547	485
Link:Species_Dictionary	Bacteria	Bacteroidetes	Bacteroidia	Bacteroidales	Bacteroidaceae	Unclassified	0	0	1	0	0	0	0	0	0	0		1	8	15	8	17	16	38	31	42	7
Link:Species_Dictionary	Bacteria	Bacteroidetes	Bacteroidia	Bacteroidales	Marinilabiaceae	Alkalitalea	1	0	0	5	0	0	0	0	0	0		0	0	1	0	0	0	0	0	0	0
Link:Species_Dictionary	Bacteria	Bacteroidetes	Bacteroidia	Bacteroidales	Marinilabiliaceae	Alkalitalea	0	0	0	0	3	106	2	0	0	3		0	0	0	0	0	0	2	0	1	0
Link:Species_Dictionary	Bacteria	Bacteroidetes	Bacteroidia	Bacteroidales	Porphyromonadaceae	Barnesiella	33	39	45	25	4780	336	220	3476	1537	398		384	169	15	7	6974	396	5762	2159	3618	751
Link:Species_Dictionary	Bacteria	Bacteroidetes	Bacteroidia	Bacteroidales	Porphyromonadaceae	Odoribacter	0	1	0	0	0	0	0	0	0	0		77	235	3	6	10	118	32	48	25	6
Link:Species_Dictionary	Bacteria	Bacteroidetes	Bacteroidia	Bacteroidales	Porphyromonadaceae	Paludibacter	1	0	0	0	0	0	0	0	1	0		0	0	0	0	0	2	0	0	1	1
Link:Species_Dictionary	Bacteria	Bacteroidetes	Bacteroidia	Bacteroidales	Porphyromonadaceae	Parabacteroides	0	4	0	1	3	0	0	1	6	0		31	138	4	13	59	155	119	102	149	12
Link:Species_Dictionary	Bacteria	Bacteroidetes	Bacteroidia	Bacteroidales	Porphyromonadaceae	Porphyromonas	1	0	0	0	0	0	0	0	0	0		0	0	0	0	0	0	0	0	0	0
Link:Species_Dictionary	Bacteria	Bacteroidetes	Bacteroidia	Bacteroidales	Porphyromonadaceae	Unclassified	174	63	3	197	99	1054	170	29	11	717		145	262	50	27	56	53	53	57	280	4
Link:Species_Dictionary	Bacteria	Bacteroidetes	Bacteroidia	Bacteroidales	Prevotellaceae	Alloprevotella	0	0	0	0	0	0	1	0	0	2		0	0	0	0	847	261	203	532	364	0
Link:Species_Dictionary	Bacteria	Bacteroidetes	Bacteroidia	Bacteroidales	Prevotellaceae	Prevotella	1	11	1	13	6	0	1	5	12	0		486	529	85	127	1120	1203	789	649	1405	286
Link:Species_Dictionary	Bacteria	Bacteroidetes	Bacteroidia	Bacteroidales	Prevotellaceae	Unclassified	0	0	0	0	0	0	0	0	0	0		0	0	0	1	1	0	0	0	0	0
Link:Species_Dictionary	Bacteria	Bacteroidetes	Bacteroidia	Bacteroidales	Rikenellaceae	Alistipes	2	14	3	11	1	7	1	7	7	0		289	394	262	114	388	1415	982	1074	939	169
Link:Species_Dictionary	Bacteria	Bacteroidetes	Bacteroidia	Bacteroidales	Rikenellaceae	Rikenella	0	0	0	0	0	0	0	0	0	0		0	0	0	0	0	0	0	1	0	0
Link:Species_Dictionary	Bacteria	Bacteroidetes	Bacteroidia	Bacteroidales	Unclassified	Unclassified	0	0	0	0	0	0	0	0	0	0		15	15	0	0	9	3	2	2	4	0
Link:Species_Dictionary	Bacteria	Bacteroidetes	Cytophagia	Cytophagales	Cytophagaceae	Hymenobacter	0	1	0	0	0	0	0	0	0	0		0	0	0	0	0	0	0	0	0	0
Link:Species_Dictionary	Bacteria	Bacteroidetes	Flavobacteriia	Flavobacteriales	Flavobacteriaceae	Unclassified	0	2	0	0	0	0	0	0	0	0		0	0	0	0	0	0	0	0	0	0
Link:Species_Dictionary	Bacteria	Bacteroidetes	Sphingobacteriia	Sphingobacteriales	Unclassified	Parasegetibacter	1	0	0	2	0	0	0	0	0	0		0	0	0	0	0	0	0	0	0	0
Link:Species_Dictionary	Bacteria	Chloroflexi	Thermomicrobia	Sphaerobacterales	Sphaerobacteraceae	Sphaerobacter	0	1	0	0	0	0	0	0	0	0		0	0	0	0	0	0	0	0	0	0
Link:Species_Dictionary	Bacteria	Chloroflexi	Unclassified	Unclassified	Unclassified	Kouleothrix	0	2	0	0	0	0	0	0	0	0		0	0	0	0	0	0	0	0	0	0
Link:Species_Dictionary	Bacteria	Deferribacteres	Deferribacteres	Deferribacterales	Deferribacteraceae	Mucispirillum	0	0	0	0	0	0	0	0	0	0		1	0	0	0	0	0	0	0	0	0
Link:Species_Dictionary	Bacteria	Deferribacteres	Deferribacteres	Unclassified	Unclassified	Unclassified	0	0	0	1	0	0	0	0	0	0		11	14	0	2	0	0	0	0	0	0
Link:Species_Dictionary	Bacteria	Firmicutes	Bacilli	Bacillales	Bacillaceae	Bacillus	0	0	0	0	2	0	0	0	1	0		0	1	0	0	0	0	0	0	0	1
Link:Species_Dictionary	Bacteria	Firmicutes	Bacilli	Bacillales	Bacillaceae	Oceanobacillus	0	0	0	0	1	0	0	0	0	0		0	0	0	0	0	0	0	0	0	0
Link:Species_Dictionary	Bacteria	Firmicutes	Bacilli	Bacillales	Paenibacillaceae	Paenibacillus	0	0	0	0	0	0	0	0	0	0		0	0	1	0	0	0	0	0	0	0
Link:Species_Dictionary	Bacteria	Firmicutes	Bacilli	Bacillales	Planococcaceae	Planococcus	0	0	0	0	1	0	0	0	0	0		0	0	0	0	0	0	0	0	0	0
Link:Species_Dictionary	Bacteria	Firmicutes	Bacilli	Bacillales	Staphylococcaceae	Jeotgalicoccus	2	1	0	1	2	0	0	0	0	0		0	0	0	0	0	0	0	0	0	0
Link:Species_Dictionary	Bacteria	Firmicutes	Bacilli	Bacillales	Staphylococcaceae	Macrococcus	1	3	0	0	0	0	0	0	0	0		1	0	0	0	0	0	0	0	0	0
Link:Species_Dictionary	Bacteria	Firmicutes	Bacilli	Bacillales	Staphylococcaceae	Salinicoccus	1	10	0	0	0	0	0	0	0	0		0	0	1	0	0	0	0	0	0	0
Link:Species_Dictionary	Bacteria	Firmicutes	Bacilli	Bacillales	Staphylococcaceae	Staphylococcus	23	50	4	6	5	14	3	22	26	44		0	2	0	1	0	0	59	6	2	83
Link:Species_Dictionary	Bacteria	Firmicutes	Bacilli	Bacillales	Staphylococcaceae	Unclassified	2	0	0	0	0	0	0	0	0	0		0	0	0	0	0	0	0	0	0	0
Link:Species_Dictionary	Bacteria	Firmicutes	Bacilli	Bacillales	Thermoactinomycetaceae	Thermoactinomyces	0	0	0	0	2	0	0	0	0	0		0	0	0	0	0	0	0	0	0	0
Link:Species_Dictionary	Bacteria	Firmicutes	Bacilli	Bacillales	Unclassified	Gemella	37	96	2	0	0	0	0	0	0	0		29	11	0	2	0	0	0	0	0	0
Link:Species_Dictionary	Bacteria	Firmicutes	Bacilli	Lactobacillales	Aerococcaceae	Aerococcus	0	0	0	0	1	0	0	0	0	0		0	0	0	0	0	0	0	0	0	0
Link:Species_Dictionary	Bacteria	Firmicutes	Bacilli	Lactobacillales	Carnobacteriaceae	Dolosigranulum	1	0	0	0	0	0	0	0	0	0		0	0	0	0	0	0	0	0	0	0
Link:Species_Dictionary	Bacteria	Firmicutes	Bacilli	Lactobacillales	Carnobacteriaceae	Granulicatella	0	0	0	0	0	0	0	0	0	0		0	0	0	0	0	0	1	0	0	0
Link:Species_Dictionary	Bacteria	Firmicutes	Bacilli	Lactobacillales	Enterococcaceae	Enterococcus	1	3	0	0	3	0	0	0	6	0		0	1	0	0	0	1	12	0	21	0
Link:Species_Dictionary	Bacteria	Firmicutes	Bacilli	Lactobacillales	Lactobacillaceae	Lactobacillus	551	1543	1109	1671	26774	5051	2916	24689	9475	10501		625	2053	1056	2342	5056	1323	10892	22379	11756	13173
Link:Species_Dictionary	Bacteria	Firmicutes	Bacilli	Lactobacillales	Lactobacillaceae	Unclassified	1	4	0	0	0	0	0	0	0	0		0	0	0	0	0	0	0	0	0	0
Link:Species_Dictionary	Bacteria	Firmicutes	Bacilli	Lactobacillales	Streptococcaceae	Lactococcus	1	0	9	2	23	0	0	2	2	1		1	0	2	29	1	0	4	5	5	6
Link:Species_Dictionary	Bacteria	Firmicutes	Bacilli	Lactobacillales	Streptococcaceae	Streptococcus	14	13	0	33	301	454	15	52	32	43		0	9	5	6	15	16	24	28	21	11
Link:Species_Dictionary	Bacteria	Firmicutes	Bacilli	Lactobacillales	Unclassified	Unclassified	5	2	0	2	0	0	0	1	0	0		0	0	0	0	1	2	0	0	2	0
Link:Species_Dictionary	Bacteria	Firmicutes	Clostridia	Clostridiales	Catabacteriaceae	Catabacter	0	1	2	6	0	0	0	2	0	0		2	2	0	0	10	7	4	4	16	4
Link:Species_Dictionary	Bacteria	Firmicutes	Clostridia	Clostridiales	Christensenellaceae	Christensenella	0	0	0	0	0	0	0	0	0	0		0	0	1	0	1	6	1	2	1	0
Link:Species_Dictionary	Bacteria	Firmicutes	Clostridia	Clostridiales	Clostridiaceae	Butyricicoccus	62	3	0	7	6	0	0	0	0	0		0	30	2	2	3	41	27	3	2	5
Link:Species_Dictionary	Bacteria	Firmicutes	Clostridia	Clostridiales	Clostridiaceae	Caldanaerocella	0	0	0	0	0	0	0	0	0	0		0	0	0	2	1	0	0	0	2	0
Link:Species_Dictionary	Bacteria	Firmicutes	Clostridia	Clostridiales	Clostridiaceae	Caloranaerobacter	0	0	0	0	0	0	0	0	0	0		0	0	0	0	0	0	0	0	0	1
Link:Species_Dictionary	Bacteria	Firmicutes	Clostridia	Clostridiales	Clostridiaceae	Candidatus Arthromitus	400	708	6	75	42	3	12	3	3	0		51	14	9	22	4	1	22	11	3	4
Link:Species_Dictionary	Bacteria	Firmicutes	Clostridia	Clostridiales	Clostridiaceae	Clostridium	7159	9981	594	7191	10651	4740	22653	14630	27755	26905		19782	8393	3350	3442	22651	14883	35959	12169	28374	19894
Link:Species_Dictionary	Bacteria	Firmicutes	Clostridia	Clostridiales	Clostridiaceae	Geosporobacter	0	1	0	0	0	0	0	0	0	0		1	0	0	0	0	0	0	0	0	0
Link:Species_Dictionary	Bacteria	Firmicutes	Clostridia	Clostridiales	Clostridiaceae	Lactonifactor	0	0	0	0	0	0	0	2	14	0		1	1	0	0	0	0	1	114	512	0
Link:Species_Dictionary	Bacteria	Firmicutes	Clostridia	Clostridiales	Clostridiaceae	Unclassified	10	5	2	0	10	0	0	0	0	0		13	51	5	89	4	182	27	1	68	4
Link:Species_Dictionary	Bacteria	Firmicutes	Clostridia	Clostridiales	Clostridiales Family XI. Incertae Sedis	Anaerococcus	0	7	0	3	0	0	0	0	0	0		0	0	0	0	0	0	0	0	0	0
Link:Species_Dictionary	Bacteria	Firmicutes	Clostridia	Clostridiales	Clostridiales Family XI. Incertae Sedis	Finegoldia	0	17	0	1	0	0	0	0	0	0		0	0	0	0	0	0	0	0	0	0
Link:Species_Dictionary	Bacteria	Firmicutes	Clostridia	Clostridiales	Clostridiales Family XI. Incertae Sedis	Peptoniphilus	1	2	1	0	0	0	0	0	0	0		0	2	0	0	0	0	0	0	0	0
Link:Species_Dictionary	Bacteria	Firmicutes	Clostridia	Clostridiales	Clostridiales Family XII. Incertae Sedis	Fusibacter	0	0	1	1	0	0	0	0	0	0		0	13	2	0	2	1	1	0	0	0
Link:Species_Dictionary	Bacteria	Firmicutes	Clostridia	Clostridiales	Clostridiales Family XIII. Incertae Sedis	Anaerovorax	9	37	3	16	5	2	2	20	5	13		230	146	40	79	676	140	193	139	222	177
Link:Species_Dictionary	Bacteria	Firmicutes	Clostridia	Clostridiales	Clostridiales Family XIII. Incertae Sedis	Mogibacterium	1	0	0	0	0	0	0	0	0	0		0	0	0	0	0	0	0	0	0	0
Link:Species_Dictionary	Bacteria	Firmicutes	Clostridia	Clostridiales	ClostridialesFamilyXI.IncertaeSedis	Finegoldia	2	0	1	0	0	0	0	0	0	0		0	0	0	0	0	0	0	0	0	0
Link:Species_Dictionary	Bacteria	Firmicutes	Clostridia	Clostridiales	Eubacteriaceae	Anaerofustis	1	2	1	3	3	1	1	4	2	1		7	8	4	6	14	13	24	4	14	8
Link:Species_Dictionary	Bacteria	Firmicutes	Clostridia	Clostridiales	Eubacteriaceae	Eubacterium	150	563	44	626	77	33	20	79	31	66		1601	1174	1088	677	2382	1169	1586	1070	1506	1103
Link:Species_Dictionary	Bacteria	Firmicutes	Clostridia	Clostridiales	Eubacteriaceae	Unclassified	0	0	0	0	0	0	0	0	0	0		0	0	0	0	0	0	0	1	0	0
Link:Species_Dictionary	Bacteria	Firmicutes	Clostridia	Clostridiales	Lachnospiraceae	Anaerostipes	1	2	0	1	0	0	0	0	0	4		1	1	2	0	25	59	28	0	0	0
Link:Species_Dictionary	Bacteria	Firmicutes	Clostridia	Clostridiales	Lachnospiraceae	Blautia	192	187	39	215	45	7	17	100	120	173		297	179	273	240	1764	1212	2278	559	1385	510
Link:Species_Dictionary	Bacteria	Firmicutes	Clostridia	Clostridiales	Lachnospiraceae	Butyrivibrio	8	2	0	2	0	0	0	1	0	0		23	19	15	1	188	114	4	17	24	4
Link:Species_Dictionary	Bacteria	Firmicutes	Clostridia	Clostridiales	Lachnospiraceae	Cellulosilyticum	0	0	0	0	0	0	0	0	0	0		0	4	0	0	0	0	0	0	0	0
Link:Species_Dictionary	Bacteria	Firmicutes	Clostridia	Clostridiales	Lachnospiraceae	Coprococcus	16	13	3	3	1	0	9	0	0	5		25	3	0	7	4	1	2	3	8	3
Link:Species_Dictionary	Bacteria	Firmicutes	Clostridia	Clostridiales	Lachnospiraceae	Dorea	0	0	0	0	0	0	0	0	0	1		0	0	0	0	20	12	6	3	12	7
Link:Species_Dictionary	Bacteria	Firmicutes	Clostridia	Clostridiales	Lachnospiraceae	Johnsonella	1	0	0	0	0	0	0	0	0	0		0	2	0	0	0	0	0	0	0	0
Link:Species_Dictionary	Bacteria	Firmicutes	Clostridia	Clostridiales	Lachnospiraceae	Lachnobacterium	1	5	1	0	2	0	0	0	0	0		1	6	4	1	4	18	9	0	46	7
Link:Species_Dictionary	Bacteria	Firmicutes	Clostridia	Clostridiales	Lachnospiraceae	Lachnospira	0	1	0	0	0	0	0	0	0	0		0	0	0	0	0	1	0	2	0	1
Link:Species_Dictionary	Bacteria	Firmicutes	Clostridia	Clostridiales	Lachnospiraceae	Marvinbryantia	0	0	0	0	16	4	84	76	33	66		0	0	0	0	164	74	199	194	320	73
Link:Species_Dictionary	Bacteria	Firmicutes	Clostridia	Clostridiales	Lachnospiraceae	Oribacterium	1	1	1	36	0	0	0	0	0	0		0	0	63	12	0	0	0	0	1	1
Link:Species_Dictionary	Bacteria	Firmicutes	Clostridia	Clostridiales	Lachnospiraceae	Pseudobutyrivibrio	1	0	0	0	0	0	0	0	0	0		0	0	0	0	2	583	0	0	2	0
Link:Species_Dictionary	Bacteria	Firmicutes	Clostridia	Clostridiales	Lachnospiraceae	Robinsoniella	0	2	0	4	0	0	0	0	3	0		0	46	0	1	11	7	15	9	89	1
Link:Species_Dictionary	Bacteria	Firmicutes	Clostridia	Clostridiales	Lachnospiraceae	Roseburia	54	173	29	378	11	1	7	7	8	7		39	22	21	83	454	603	237	137	657	308
Link:Species_Dictionary	Bacteria	Firmicutes	Clostridia	Clostridiales	Lachnospiraceae	Sporobacterium	2	0	0	0	0	0	0	0	0	0		0	1	0	0	0	0	0	0	0	0
Link:Species_Dictionary	Bacteria	Firmicutes	Clostridia	Clostridiales	Lachnospiraceae	Syntrophococcus	0	1	0	0	0	0	0	0	0	0		0	1	0	1	0	0	0	0	0	0
Link:Species_Dictionary	Bacteria	Firmicutes	Clostridia	Clostridiales	Lachnospiraceae	Unclassified	440	1809	450	1395	164	96	49	94	132	111		2156	924	837	690	8212	8465	8562	2618	6875	2464
Link:Species_Dictionary	Bacteria	Firmicutes	Clostridia	Clostridiales	Oscillospiraceae	Oscillibacter	29	176	42	216	3	0	1	0	0	0		591	127	103	128	207	102	510	74	194	4
Link:Species_Dictionary	Bacteria	Firmicutes	Clostridia	Clostridiales	Peptococcaceae	Dehalobacter	0	0	0	0	0	0	0	0	0	0		1	0	1	0	3	2	6	6	6	11
Link:Species_Dictionary	Bacteria	Firmicutes	Clostridia	Clostridiales	Peptococcaceae	Desulfitobacterium	0	0	0	0	0	0	0	0	0	0		0	0	0	0	0	1	1	0	0	0
Link:Species_Dictionary	Bacteria	Firmicutes	Clostridia	Clostridiales	Peptococcaceae	Desulfotomaculum	3	110	0	228	1	0	0	0	0	0		10	85	9	6	88	64	13	36	38	56
Link:Species_Dictionary	Bacteria	Firmicutes	Clostridia	Clostridiales	Peptococcaceae	Peptococcus	0	1	0	1	0	0	0	0	1	0		0	1	0	1	4	102	29	6	41	17
Link:Species_Dictionary	Bacteria	Firmicutes	Clostridia	Clostridiales	Peptostreptococcaceae	Peptostreptococcus	0	2	0	0	0	0	0	0	0	0		0	0	0	0	0	0	0	0	0	0
Link:Species_Dictionary	Bacteria	Firmicutes	Clostridia	Clostridiales	Peptostreptococcaceae	Unclassified	3	0	0	3	7	1	3	9	3	2		25	14	16	22	101	80	302	57	307	65
Link:Species_Dictionary	Bacteria	Firmicutes	Clostridia	Clostridiales	Ruminococcaceae	Acetivibrio	0	2	0	0	0	0	0	0	0	0		0	0	0	0	1	32	0	0	3	0
Link:Species_Dictionary	Bacteria	Firmicutes	Clostridia	Clostridiales	Ruminococcaceae	Anaerotruncus	0	1	0	0	2	0	0	0	1	1		6	3	4	3	126	273	102	65	155	17
Link:Species_Dictionary	Bacteria	Firmicutes	Clostridia	Clostridiales	Ruminococcaceae	Ethanoligenens	0	0	0	0	0	0	0	0	0	0		0	1	0	0	0	0	0	0	0	0
Link:Species_Dictionary	Bacteria	Firmicutes	Clostridia	Clostridiales	Ruminococcaceae	Faecalibacterium	2	1	0	0	0	0	0	0	0	0		2	0	2	0	0	0	0	0	0	0
Link:Species_Dictionary	Bacteria	Firmicutes	Clostridia	Clostridiales	Ruminococcaceae	Hydrogenoanaerobacterium	2	18	0	3	0	0	0	0	0	0		18	41	11	4	34	113	56	22	66	11
Link:Species_Dictionary	Bacteria	Firmicutes	Clostridia	Clostridiales	Ruminococcaceae	Oscillospira	1	0	0	0	0	0	0	0	0	0		0	1	1	0	0	0	1	0	0	0
Link:Species_Dictionary	Bacteria	Firmicutes	Clostridia	Clostridiales	Ruminococcaceae	Ruminococcus	146	321	32	456	129	72	65	237	119	271		367	280	228	337	1363	829	2196	1186	987	1773
Link:Species_Dictionary	Bacteria	Firmicutes	Clostridia	Clostridiales	Ruminococcaceae	Unclassified	0	0	0	0	0	0	0	0	0	0		0	0	0	0	115	27	38	17	59	11
Link:Species_Dictionary	Bacteria	Firmicutes	Clostridia	Clostridiales	Unclassified	Epulopiscium	0	0	1	0	0	0	0	0	0	0		0	0	0	0	0	0	0	0	0	0
Link:Species_Dictionary	Bacteria	Firmicutes	Clostridia	Clostridiales	Unclassified	Unclassified	7789	25540	1814	954	387	134	45	218	189	144		5585	8087	1648	1642	10257	10088	7807	3803	9099	3846
Link:Species_Dictionary	Bacteria	Firmicutes	Clostridia	Thermoanaerobacterales	Thermodesulfobiaceae	Thermodesulfobium	0	1	0	0	0	0	0	0	0	0		0	0	0	0	0	0	0	0	0	0
Link:Species_Dictionary	Bacteria	Firmicutes	Erysipelotrichi	Erysipelotrichales	Erysipelotrichaceae	Allobaculum	19	282	45717	17101	0	0	0	0	0	0		1	6	33965	42242	0	0	0	0	0	0
Link:Species_Dictionary	Bacteria	Firmicutes	Erysipelotrichi	Erysipelotrichales	Erysipelotrichaceae	Erysipelothrix	1	1	0	0	0	0	0	0	0	0		14	37	0	0	0	0	0	0	0	0
Link:Species_Dictionary	Bacteria	Firmicutes	Erysipelotrichi	Erysipelotrichales	Erysipelotrichaceae	Turicibacter	1	1	51	278	6343	5398	1622	624	1664	977		0	0	51	92	217	688	1431	601	1472	462
Link:Species_Dictionary	Bacteria	Firmicutes	Erysipelotrichi	Erysipelotrichales	Erysipelotrichaceae	Unclassified	21	4	1	5	4	34	1	2	15	0		93	16	2	5	147	92	10	57	142	32
Link:Species_Dictionary	Bacteria	Firmicutes	Negativicutes	Selenomonadales	Veillonellaceae	Psychrosinus	0	1	0	0	0	0	0	0	0	0		0	0	0	0	0	0	0	0	0	0
Link:Species_Dictionary	Bacteria	Firmicutes	Negativicutes	Selenomonadales	Veillonellaceae	Veillonella	0	1	0	0	0	0	0	0	0	0		0	0	0	0	0	0	0	0	0	0
Link:Species_Dictionary	Bacteria	Firmicutes	Unclassified	Unclassified	Unclassified	Unclassified	48	520	27	172	3	1	0	1	3	1		431	598	62	58	84	145	146	56	55	3
Link:Species_Dictionary	Bacteria	Fusobacteria	Fusobacteriia	Fusobacteriales	Fusobacteriaceae	Fusobacterium	0	2	0	0	0	0	0	0	0	0		0	0	0	0	0	0	0	0	0	0
Link:Species_Dictionary	Bacteria	Proteobacteria	Alphaproteobacteria	Caulobacterales	Caulobacteraceae	Brevundimonas	2	19	1	1	2	0	0	1	0	0		0	0	0	1	0	0	0	0	0	0
Link:Species_Dictionary	Bacteria	Proteobacteria	Alphaproteobacteria	Caulobacterales	Caulobacteraceae	Caulobacter	1	0	0	0	0	0	0	0	2	0		0	0	0	0	0	0	0	0	0	0
Link:Species_Dictionary	Bacteria	Proteobacteria	Alphaproteobacteria	Kiloniellales	Kiloniellaceae	Kiloniella	0	14	1	0	0	0	0	0	0	0		3	0	0	15	0	0	0	0	0	0
Link:Species_Dictionary	Bacteria	Proteobacteria	Alphaproteobacteria	Magnetococcales	Magnetococcaceae	Magnetococcus	0	1	0	0	0	0	0	0	0	0		0	0	0	0	0	0	0	0	0	0
Link:Species_Dictionary	Bacteria	Proteobacteria	Alphaproteobacteria	Rhizobiales	Bradyrhizobiaceae	Afipia	0	6	0	0	0	0	0	0	0	0		0	0	0	0	0	0	0	0	0	0
Link:Species_Dictionary	Bacteria	Proteobacteria	Alphaproteobacteria	Rhizobiales	Hyphomicrobiaceae	Devosia	1	0	0	0	0	0	0	0	0	0		0	0	0	0	0	0	0	0	0	0
Link:Species_Dictionary	Bacteria	Proteobacteria	Alphaproteobacteria	Rhizobiales	Methylobacteriaceae	Methylobacterium	2	8	0	0	0	0	0	0	0	0		1	0	0	0	0	0	0	0	0	0
Link:Species_Dictionary	Bacteria	Proteobacteria	Alphaproteobacteria	Rhizobiales	Methylocystaceae	Methylosinus	0	0	0	0	0	0	0	0	0	1		0	0	0	0	0	0	0	0	0	0
Link:Species_Dictionary	Bacteria	Proteobacteria	Alphaproteobacteria	Rhizobiales	Methylobacteriaceae	Microvirga	0	7	0	0	0	0	0	0	0	0		0	0	0	0	0	0	0	0	0	0
Link:Species_Dictionary	Bacteria	Proteobacteria	Alphaproteobacteria	Rhizobiales	Phyllobacteriaceae	Aminobacter	0	2	0	0	0	0	0	0	0	0		0	0	0	0	0	0	0	0	0	0
Link:Species_Dictionary	Bacteria	Proteobacteria	Alphaproteobacteria	Rhizobiales	Rhizobiaceae	Agrobacterium	0	2	0	0	0	0	0	0	0	0		0	0	0	0	0	0	0	0	0	0
Link:Species_Dictionary	Bacteria	Proteobacteria	Alphaproteobacteria	Rhizobiales	Rhizobiaceae	Rhizobium	0	9	1	0	0	0	0	0	0	0		0	0	0	0	0	0	0	0	0	0
Link:Species_Dictionary	Bacteria	Proteobacteria	Alphaproteobacteria	Rhizobiales	Rhizobiaceae	Sinorhizobium	0	0	0	1	0	0	0	0	0	0		0	0	0	0	0	0	0	0	0	0
Link:Species_Dictionary	Bacteria	Proteobacteria	Alphaproteobacteria	Rhizobiales	Xanthobacteraceae	Starkeya	0	1	0	0	0	0	0	0	0	0		0	0	0	0	0	0	0	0	0	0
Link:Species_Dictionary	Bacteria	Proteobacteria	Alphaproteobacteria	Rhodobacterales	Rhodobacteraceae	Pannonibacter	0	3	0	1	0	0	0	0	0	0		0	0	0	0	0	0	0	0	0	0
Link:Species_Dictionary	Bacteria	Proteobacteria	Alphaproteobacteria	Rhodobacterales	Rhodobacteraceae	Paracoccus	1	7	0	0	0	0	0	0	0	0		1	0	0	0	0	0	0	0	0	0
Link:Species_Dictionary	Bacteria	Proteobacteria	Alphaproteobacteria	Rhodobacterales	Rhodobacteraceae	Rhodobacter	0	0	0	1	0	0	0	0	0	0		0	0	0	0	0	0	0	0	0	0
Link:Species_Dictionary	Bacteria	Proteobacteria	Alphaproteobacteria	Rhodobacterales	Rhodobacteraceae	Rubellimicrobium	0	5	0	0	0	0	0	0	0	0		0	0	0	0	0	0	0	0	0	0
Link:Species_Dictionary	Bacteria	Proteobacteria	Alphaproteobacteria	Rhodobacterales	Rhodobacteraceae	Stappia	1	0	0	0	0	0	0	0	0	0		0	0	0	0	0	0	0	0	0	0
Link:Species_Dictionary	Bacteria	Proteobacteria	Alphaproteobacteria	Rhodospirillales	Acetobacteraceae	Unclassified	1	0	0	0	0	0	0	0	0	0		0	0	0	0	0	0	0	0	0	0
Link:Species_Dictionary	Bacteria	Proteobacteria	Alphaproteobacteria	Rhodospirillales	Rhodospirillaceae	Azospirillum	0	0	1	0	0	0	0	0	1	0		0	0	0	0	0	0	0	0	0	0
Link:Species_Dictionary	Bacteria	Proteobacteria	Alphaproteobacteria	Rhodospirillales	Rhodospirillaceae	Thalassospira	0	10	0	0	0	0	0	0	0	0		7	0	0	0	0	0	0	0	0	0
Link:Species_Dictionary	Bacteria	Proteobacteria	Alphaproteobacteria	Sphingomonadales	Sphingomonadaceae	Sphingobium	0	1	0	0	0	0	0	0	0	0		0	0	0	0	0	0	0	0	0	0
Link:Species_Dictionary	Bacteria	Proteobacteria	Alphaproteobacteria	Sphingomonadales	Sphingomonadaceae	Sphingomonas	1	15	1	1	0	0	0	0	0	0		0	0	0	0	0	0	0	0	0	0
Link:Species_Dictionary	Bacteria	Proteobacteria	Alphaproteobacteria	Unclassified	Unclassified	Unclassified	1	5	0	0	0	0	0	2	0	0		0	0	0	0	1	73	0	7	34	0
Link:Species_Dictionary	Bacteria	Proteobacteria	Betaproteobacteria	Burkholderiales	Burkholderiaceae	Burkholderia	0	0	1	0	0	0	0	0	0	0		0	0	0	0	0	0	0	0	0	0
Link:Species_Dictionary	Bacteria	Proteobacteria	Betaproteobacteria	Burkholderiales	Burkholderiaceae	Cupriavidus	0	0	0	0	0	0	0	0	0	0		1	0	0	0	0	0	0	0	0	0
Link:Species_Dictionary	Bacteria	Proteobacteria	Betaproteobacteria	Burkholderiales	Burkholderiaceae	Ralstonia	0	2	1	0	0	0	0	0	0	0		0	0	0	0	0	0	0	0	0	0
Link:Species_Dictionary	Bacteria	Proteobacteria	Betaproteobacteria	Burkholderiales	Comamonadaceae	Acidovorax	3	20	1	4	8	0	0	0	1	2		1	0	1	1	0	0	0	0	0	1
Link:Species_Dictionary	Bacteria	Proteobacteria	Betaproteobacteria	Burkholderiales	Comamonadaceae	Comamonas	0	0	0	0	3	1	0	1	2	4		0	0	0	0	0	0	0	0	1	0
Link:Species_Dictionary	Bacteria	Proteobacteria	Betaproteobacteria	Burkholderiales	Comamonadaceae	Unclassified	0	1	0	0	0	0	0	0	0	0		0	0	0	0	0	0	0	0	0	0
Link:Species_Dictionary	Bacteria	Proteobacteria	Betaproteobacteria	Burkholderiales	Oxalobacteraceae	Duganella	1	0	0	0	0	0	0	0	0	0		0	0	0	0	0	0	0	0	0	0
Link:Species_Dictionary	Bacteria	Proteobacteria	Betaproteobacteria	Burkholderiales	Oxalobacteraceae	Herbaspirillum	0	1	0	0	0	0	0	0	0	0		0	0	0	0	0	0	0	0	0	0
Link:Species_Dictionary	Bacteria	Proteobacteria	Betaproteobacteria	Burkholderiales	Oxalobacteraceae	Janthinobacterium	1	1	0	3	0	0	0	0	0	0		0	0	0	0	0	0	0	0	0	0
Link:Species_Dictionary	Bacteria	Proteobacteria	Betaproteobacteria	Burkholderiales	Oxalobacteraceae	Massilia	2	0	0	0	0	0	0	0	0	0		0	0	0	0	0	0	0	0	0	0
Link:Species_Dictionary	Bacteria	Proteobacteria	Betaproteobacteria	Burkholderiales	Oxalobacteraceae	Unclassified	3	4	0	0	0	0	0	0	0	0		0	0	0	0	0	0	0	0	0	0
Link:Species_Dictionary	Bacteria	Proteobacteria	Betaproteobacteria	Burkholderiales	Sutterellaceae	Parasutterella	0	0	0	0	386	808	192	415	187	335		0	0	0	0	1259	607	452	578	459	221
Link:Species_Dictionary	Bacteria	Proteobacteria	Betaproteobacteria	Burkholderiales	Sutterellaceae	Unclassified	91	63	457	90	0	0	0	0	0	0		79	15	173	117	0	0	0	0	0	0
Link:Species_Dictionary	Bacteria	Proteobacteria	Betaproteobacteria	Burkholderiales	Unclassified	Aquabacterium	1	3	0	0	0	0	0	0	0	0		0	0	0	0	0	0	0	0	0	0
Link:Species_Dictionary	Bacteria	Proteobacteria	Betaproteobacteria	Neisseriales	Neisseriaceae	Neisseria	1	2	0	0	0	0	0	0	0	0		0	0	0	0	0	0	0	0	0	0
Link:Species_Dictionary	Bacteria	Proteobacteria	Betaproteobacteria	Unclassified	Unclassified	Unclassified	0	1	0	0	0	0	0	0	0	0		0	0	0	0	0	0	0	0	0	0
Link:Species_Dictionary	Bacteria	Proteobacteria	Deltaproteobacteria	Desulfovibrionales	Desulfonatronumaceae	Desulfonatronum	5	0	0	0	0	0	0	0	0	0		0	0	0	0	0	0	0	0	0	0
Link:Species_Dictionary	Bacteria	Proteobacteria	Deltaproteobacteria	Desulfovibrionales	Desulfovibrionaceae	Desulfovibrio	541	165	1	1	0	0	0	0	0	0		339	131	15	34	0	0	0	0	0	0
Link:Species_Dictionary	Bacteria	Proteobacteria	Deltaproteobacteria	Desulfovibrionales	Desulfovibrionaceae	Lawsonia	0	1	0	1	0	0	0	0	0	0		2	1	0	1	1	5	2	0	3	0
Link:Species_Dictionary	Bacteria	Proteobacteria	Deltaproteobacteria	Desulfovibrionales	Unclassified	Unclassified	1	0	0	0	0	0	0	0	0	0		0	0	0	0	0	0	0	0	0	0
Link:Species_Dictionary	Bacteria	Proteobacteria	Deltaproteobacteria	Unclassified	Unclassified	Unclassified	18	0	1	0	0	0	0	0	0	0		0	1	0	1	0	0	0	0	0	0
Link:Species_Dictionary	Bacteria	Proteobacteria	Epsilonproteobacteria	Campylobacterales	Helicobacteraceae	Helicobacter	16	50	2	8	0	0	0	0	0	0		177	182	0	58	0	0	0	0	0	0
Link:Species_Dictionary	Bacteria	Proteobacteria	Gammaproteobacteria	Aeromonadales	Aeromonadaceae	Aeromonas	0	1	0	0	1	0	0	0	0	0		0	0	0	0	0	0	0	0	0	0
Link:Species_Dictionary	Bacteria	Proteobacteria	Gammaproteobacteria	Alteromonadales	Shewanellaceae	Shewanella	0	2	0	0	1	0	0	0	0	0		0	0	0	0	0	0	0	0	0	0
Link:Species_Dictionary	Bacteria	Proteobacteria	Gammaproteobacteria	Enterobacteriales	Enterobacteriaceae	Escherichia	2	0	0	1	9	1	0	0	0	0		0	0	3	1	0	1	6	0	0	0
Link:Species_Dictionary	Bacteria	Proteobacteria	Gammaproteobacteria	Enterobacteriales	Enterobacteriaceae	Shigella	0	0	0	0	1	0	0	0	0	0		0	0	0	0	0	0	5	0	0	0
Link:Species_Dictionary	Bacteria	Proteobacteria	Gammaproteobacteria	Oceanospirillales	Halomonadaceae	Halomonas	0	0	0	0	0	0	0	0	1	0		0	0	0	0	0	0	0	0	0	0
Link:Species_Dictionary	Bacteria	Proteobacteria	Gammaproteobacteria	Pseudomonadales	Moraxellaceae	Acinetobacter	0	2	0	3	0	0	0	0	1	1		0	0	0	0	0	0	0	0	0	0
Link:Species_Dictionary	Bacteria	Proteobacteria	Gammaproteobacteria	Pseudomonadales	Moraxellaceae	Moraxella	0	3	0	2	0	0	0	0	0	0		0	0	0	0	0	0	0	0	0	0
Link:Species_Dictionary	Bacteria	Proteobacteria	Gammaproteobacteria	Pseudomonadales	Pseudomonadaceae	Pseudomonas	10	32	2	2	8	0	0	0	1	2		1	0	0	0	0	0	0	0	0	0
Link:Species_Dictionary	Bacteria	Proteobacteria	Unclassified	Unclassified	Unclassified	Unclassified	0	0	0	1	0	0	0	0	0	0		0	0	0	0	0	0	0	0	0	0
Link:Species_Dictionary	Bacteria	Spirochaetes	Spirochaetia	Spirochaetales	Spirochaetaceae	Treponema	0	4	0	0	0	0	0	0	0	0		1	10	0	0	0	0	0	0	0	0
Link:Species_Dictionary	Bacteria	Tenericutes	Mollicutes	Acholeplasmatales	Acholeplasmataceae	Acholeplasma	0	0	0	0	0	0	0	0	0	0		3	1	0	0	0	0	0	0	0	0
Link:Species_Dictionary	Bacteria	Tenericutes	Mollicutes	Acholeplasmatales	Unclassified	Unclassified	0	0	0	0	1	2	0	1	0	0		1	5	0	1	0	3	15	8	4	1
Link:Species_Dictionary	Bacteria	Tenericutes	Mollicutes	Mycoplasmatales	Mycoplasmataceae	Ureaplasma	1	0	0	0	0	0	0	0	0	0		0	0	0	0	0	0	0	0	0	0
Link:Species_Dictionary	Bacteria	Verrucomicrobia	Verrucomicrobiae	Verrucomicrobiales	Verrucomicrobiaceae	Akkermansia	23964	15324	181	504	0	0	0	0	0	0		9478	23571	3449	612	0	0	0	0	0	0
Link:Species_Dictionary	Bacteria	Unclassified	Unclassified	Unclassified	Unclassified	Unclassified	8764	5422	1607	8543	3385	4435	3043	9425	2706	4234		10924	8927	4717	2488	11101	6569	11773	3532	6858	2029

## Sheet: Species
								Small intesine	Small intesine	Small intesine	Small intesine	Small intesine	Small intesine	Small intesine	Small intesine	Small intesine	Small intesine		Large intestine	Large intestine	Large intestine	Large intestine	Large intestine	Large intestine	Large intestine	Large intestine	Large intestine	Large intestine
								PBS	PG	PBS	PG	PBS	PG	PBS	PG	PBS	PG		PBS	PG	PBS	PG	PBS	PG	PBS	PG	PBS	PG
								Group A	Group A	Group B	Group B	Group C	Group C	Group D	Group D	Group E	Group E		Group A	Group A	Group B	Group B	Group C	Group C	Group D	Group D	Group E	Group E
#link	Domain	Phylum	Class	Order	Family	Genus	Species	A-1	A-3	B-1	B-3	C-1	C-3	D-1	D-3	E-1	E-3		A-2	A-4	B-2	B-4	C-2	C-4	D-2	D-4	E-2	E-4
Link:Species_Dictionary	Bacteria	Acidobacteria	Acidobacteriia	Acidobacteriales	Acidobacteriaceae	Unclassified	Acidobacteriaceae bacterium K22	0	1	0	0	0	0	0	0	0	0		0	0	0	0	0	0	0	0	0	0
Link:Species_Dictionary	Bacteria	Actinobacteria	Actinobacteria	Actinomycetales	Corynebacteriaceae	Corynebacterium	Corynebacterium accolens	2	0	0	0	0	0	0	0	0	0		0	0	0	0	0	0	0	0	0	0
Link:Species_Dictionary	Bacteria	Actinobacteria	Actinobacteria	Actinomycetales	Corynebacteriaceae	Corynebacterium	Corynebacterium aurimucosum	0	1	0	0	0	0	0	0	0	0		0	0	0	0	0	0	0	0	0	0
Link:Species_Dictionary	Bacteria	Actinobacteria	Actinobacteria	Actinomycetales	Corynebacteriaceae	Corynebacterium	Corynebacterium mastitidis	0	0	0	0	0	0	0	0	0	0		0	0	1	0	0	0	0	0	0	0
Link:Species_Dictionary	Bacteria	Actinobacteria	Actinobacteria	Actinomycetales	Corynebacteriaceae	Corynebacterium	Corynebacterium mucifaciens	0	4	0	0	0	0	0	0	0	0		0	0	0	0	0	0	0	0	0	0
Link:Species_Dictionary	Bacteria	Actinobacteria	Actinobacteria	Actinomycetales	Corynebacteriaceae	Corynebacterium	Corynebacterium pseudodiphtheriticum	0	2	0	0	0	0	0	0	0	0		0	0	0	0	0	0	0	0	0	0
Link:Species_Dictionary	Bacteria	Actinobacteria	Actinobacteria	Actinomycetales	Corynebacteriaceae	Corynebacterium	Corynebacterium sp. 3301750	1	0	0	0	0	0	0	0	0	0		0	0	0	0	0	0	0	0	0	0
Link:Species_Dictionary	Bacteria	Actinobacteria	Actinobacteria	Actinomycetales	Corynebacteriaceae	Corynebacterium	Corynebacterium sp. NML99-0020	0	1	0	0	0	0	0	0	0	0		0	0	0	0	0	0	0	0	0	0
Link:Species_Dictionary	Bacteria	Actinobacteria	Actinobacteria	Actinomycetales	Corynebacteriaceae	Corynebacterium	Corynebacterium sp. TPL04	5	16	0	0	0	0	0	0	0	0		0	0	0	0	0	0	0	0	0	0
Link:Species_Dictionary	Bacteria	Actinobacteria	Actinobacteria	Actinomycetales	Corynebacteriaceae	Corynebacterium	Corynebacterium tuberculostearicum	1	4	0	0	0	0	0	0	0	0		0	0	0	0	0	0	0	0	0	0
Link:Species_Dictionary	Bacteria	Actinobacteria	Actinobacteria	Actinomycetales	Geodermatophilaceae	Blastococcus	Blastococcus saxobsidens	0	0	0	0	0	0	0	0	1	0		0	0	0	0	0	0	0	0	0	0
Link:Species_Dictionary	Bacteria	Actinobacteria	Actinobacteria	Actinomycetales	Intrasporangiaceae	Intrasporangium	Intrasporangium calvum	0	1	0	0	0	0	0	0	0	0		0	0	0	0	0	0	0	0	0	0
Link:Species_Dictionary	Bacteria	Actinobacteria	Actinobacteria	Actinomycetales	Intrasporangiaceae	Terracoccus	Terracoccus sp. S23303	0	4	0	0	0	0	0	0	0	0		0	1	0	0	0	0	0	0	0	0
Link:Species_Dictionary	Bacteria	Actinobacteria	Actinobacteria	Actinomycetales	Kineosporiaceae	Unclassified	Kineococcus-like bacterium AS2988	0	1	0	0	0	0	0	0	0	0		0	0	0	0	0	0	0	0	0	0
Link:Species_Dictionary	Bacteria	Actinobacteria	Actinobacteria	Actinomycetales	Kineosporiaceae	Unclassified	Kineococcus-like bacterium AS3187	0	7	0	0	0	0	0	0	0	0		0	1	0	0	0	0	0	0	0	0
Link:Species_Dictionary	Bacteria	Actinobacteria	Actinobacteria	Actinomycetales	Microbacteriaceae	Leifsonia	Leifsonia kafniensis	0	1	0	0	0	0	0	0	0	0		0	0	0	0	0	0	0	0	0	0
Link:Species_Dictionary	Bacteria	Actinobacteria	Actinobacteria	Actinomycetales	Microbacteriaceae	Microbacterium	Microbacterium esteraromaticum	0	0	0	0	0	0	0	0	0	0		0	3	0	0	0	0	0	0	0	0
Link:Species_Dictionary	Bacteria	Actinobacteria	Actinobacteria	Actinomycetales	Microbacteriaceae	Microbacterium	Microbacterium sp. Cr4	0	0	0	0	0	0	0	0	0	0		0	6	0	0	0	0	0	0	0	0
Link:Species_Dictionary	Bacteria	Actinobacteria	Actinobacteria	Actinomycetales	Microbacteriaceae	Microbacterium	Microbacterium sp. 'Mali 23'	0	1	0	0	0	0	0	0	0	0		0	0	0	0	0	0	0	0	0	0
Link:Species_Dictionary	Bacteria	Actinobacteria	Actinobacteria	Actinomycetales	Microbacteriaceae	Unclassified	Microbacteriaceae bacterium CrP	0	1	0	0	0	0	0	0	0	0		0	0	0	0	0	0	0	0	0	0
Link:Species_Dictionary	Bacteria	Actinobacteria	Actinobacteria	Actinomycetales	Micrococcaceae	Arthrobacter	Arthrobacter sp. KFC79	0	4	0	0	0	0	0	0	0	0		0	0	1	0	0	0	0	0	0	0
Link:Species_Dictionary	Bacteria	Actinobacteria	Actinobacteria	Actinomycetales	Micrococcaceae	Kocuria	Kocuria sp. 0714S7-2	0	6	0	0	0	0	0	0	0	0		0	0	0	0	0	0	0	0	0	0
Link:Species_Dictionary	Bacteria	Actinobacteria	Actinobacteria	Actinomycetales	Micrococcaceae	Micrococcus	Micrococcus lylae	0	5	0	0	0	0	0	0	0	0		0	0	0	0	0	0	0	0	0	0
Link:Species_Dictionary	Bacteria	Actinobacteria	Actinobacteria	Actinomycetales	Micrococcaceae	Micrococcus	Micrococcus sp. EG45	0	2	0	0	0	0	0	0	0	0		0	0	0	0	0	0	0	0	0	0
Link:Species_Dictionary	Bacteria	Actinobacteria	Actinobacteria	Actinomycetales	Micrococcaceae	Micrococcus	Micrococcus sp. S3582	0	1	0	0	0	0	0	0	0	0		0	0	0	0	0	0	0	0	0	0
Link:Species_Dictionary	Bacteria	Actinobacteria	Actinobacteria	Actinomycetales	Micrococcaceae	Rothia	Rothia nasimurium	0	1	0	0	0	0	0	0	0	0		0	1	0	0	0	0	0	0	0	0
Link:Species_Dictionary	Bacteria	Actinobacteria	Actinobacteria	Actinomycetales	Micrococcaceae	Rothia	Rothia sp. J03	1	0	0	0	0	0	0	0	0	0		0	0	0	0	0	0	0	0	0	0
Link:Species_Dictionary	Bacteria	Actinobacteria	Actinobacteria	Actinomycetales	Nocardioidaceae	Nocardioides	Nocardioides sp. CNJ892 PL04	0	1	0	0	0	0	0	0	0	0		0	0	0	0	0	0	0	0	0	0
Link:Species_Dictionary	Bacteria	Actinobacteria	Actinobacteria	Actinomycetales	Propionibacteriaceae	Microlunatus	Microlunatus panaciterrae	0	0	0	0	0	0	0	1	0	0		0	0	0	0	0	0	0	0	0	0
Link:Species_Dictionary	Bacteria	Actinobacteria	Actinobacteria	Actinomycetales	Propionibacteriaceae	Propionibacterium	Propionibacterium acnes	11	77	2	4	0	0	0	0	0	0		0	0	0	0	0	0	0	0	0	0
Link:Species_Dictionary	Bacteria	Actinobacteria	Actinobacteria	Actinomycetales	Propionibacteriaceae	Propionibacterium	Propionibacterium granulosum	0	2	0	0	0	0	0	0	0	0		0	0	0	0	0	0	0	0	0	0
Link:Species_Dictionary	Bacteria	Actinobacteria	Actinobacteria	Actinomycetales	Propionibacteriaceae	Propionibacterium	Propionibacterium sp. HUK23	3	0	0	0	0	0	0	0	0	0		0	1	0	0	0	0	0	0	0	0
Link:Species_Dictionary	Bacteria	Actinobacteria	Actinobacteria	Actinomycetales	Propionibacteriaceae	Unclassified	Propionibacteriaceae bacterium DA02	7	0	2	2	0	0	0	0	0	0		0	0	0	26	0	0	0	0	0	0
Link:Species_Dictionary	Bacteria	Actinobacteria	Actinobacteria	Actinomycetales	Propionibacteriaceae	Unclassified	Propionibacteriaceae bacterium MON 2.2	4	480	0	0	0	0	0	0	0	0		0	4	0	0	0	0	0	0	0	0
Link:Species_Dictionary	Bacteria	Actinobacteria	Actinobacteria	Actinomycetales	Propionibacteriaceae	Unclassified	Propionibacteriaceae bacterium WS4624	0	0	0	0	0	0	0	0	0	0		12	9	1	0	0	0	0	0	0	0
Link:Species_Dictionary	Bacteria	Actinobacteria	Actinobacteria	Actinomycetales	Streptomycetaceae	Streptomyces	Streptomyces sp. MI-5.1 P62	2	1	0	0	0	0	0	0	0	0		0	0	0	0	0	0	0	0	0	0
Link:Species_Dictionary	Bacteria	Actinobacteria	Actinobacteria	Actinomycetales	Streptomycetaceae	Streptomyces	Streptomyces sp. NK528	1	0	0	0	0	0	0	0	0	0		0	0	15	0	0	0	0	0	0	0
Link:Species_Dictionary	Bacteria	Actinobacteria	Actinobacteria	Actinomycetales	Unclassified	Unclassified	Actinomycetales bacterium A235	1	2	0	0	0	0	0	0	0	0		0	1	0	0	0	0	0	0	0	0
Link:Species_Dictionary	Bacteria	Actinobacteria	Actinobacteria	Actinomycetales	Unclassified	Unclassified	Actinomycetales bacterium oral taxon C05	0	1	0	0	0	0	0	0	0	0		0	0	0	0	0	0	0	0	0	0
Link:Species_Dictionary	Bacteria	Actinobacteria	Actinobacteria	Actinomycetales	Williamsiaceae	Williamsia	Williamsia sp. KTR4	0	0	0	0	0	0	0	0	0	0		1	0	0	0	0	0	0	0	0	0
Link:Species_Dictionary	Bacteria	Actinobacteria	Actinobacteria	Bifidobacteriales	Bifidobacteriaceae	Bifidobacterium	Bifidobacterium pseudolongum	2	0	0	0	0	0	0	0	0	0		0	0	0	0	0	0	0	0	0	0
Link:Species_Dictionary	Bacteria	Actinobacteria	Actinobacteria	Coriobacteriales	Coriobacteriaceae	Adlercreutzia	Adlercreutzia equolifaciens	5	344	32	6	73	148	128	229	34	334		128	132	10	9	376	78	524	310	450	745
Link:Species_Dictionary	Bacteria	Actinobacteria	Actinobacteria	Coriobacteriales	Coriobacteriaceae	Asaccharobacter	Asaccharobacter celatus	0	0	0	0	0	0	0	0	0	0		0	0	1	0	0	0	0	0	0	0
Link:Species_Dictionary	Bacteria	Actinobacteria	Actinobacteria	Coriobacteriales	Coriobacteriaceae	Atopobium	Atopobium parvulum	3	1	7	43	0	0	0	0	0	0		2	1	21	31	0	0	0	0	0	0
Link:Species_Dictionary	Bacteria	Actinobacteria	Actinobacteria	Coriobacteriales	Coriobacteriaceae	Atopobium	Atopobium rimae	0	1	0	0	0	0	0	0	0	0		0	0	0	0	0	0	0	0	0	0
Link:Species_Dictionary	Bacteria	Actinobacteria	Actinobacteria	Coriobacteriales	Coriobacteriaceae	Denitrobacterium	Denitrobacterium detoxificans	74	283	34	22	0	0	0	0	39	0		65	0	15	34	0	1	13	0	0	2
Link:Species_Dictionary	Bacteria	Actinobacteria	Actinobacteria	Coriobacteriales	Coriobacteriaceae	Eggerthella	Eggerthella lenta	20	141	1	0	21	0	10	8	14	36		36	6	2	4	0	0	1	0	57	69
Link:Species_Dictionary	Bacteria	Actinobacteria	Actinobacteria	Coriobacteriales	Coriobacteriaceae	Eggerthella	Eggerthella sp. YY7918	94	13	8	11	0	0	0	0	0	0		0	0	2	3	0	0	0	0	0	0
Link:Species_Dictionary	Bacteria	Actinobacteria	Actinobacteria	Coriobacteriales	Coriobacteriaceae	Enterorhabdus	Enterorhabdus caecimuris	94	773	121	46	18	53	54	141	28	192		227	182	50	85	278	40	371	237	275	527
Link:Species_Dictionary	Bacteria	Actinobacteria	Actinobacteria	Coriobacteriales	Coriobacteriaceae	Enterorhabdus	Enterorhabdus mucosicola	0	85	11	15	4	4	6	22	4	20		62	17	3	14	41	1	44	26	22	87
Link:Species_Dictionary	Bacteria	Actinobacteria	Actinobacteria	Coriobacteriales	Coriobacteriaceae	Gordonibacter	Gordonibacter pamelaeae	197	11	11	5	1	9	7	1	13	3		2	1	5	12	1	2	11	2	13	6
Link:Species_Dictionary	Bacteria	Actinobacteria	Actinobacteria	Coriobacteriales	Coriobacteriaceae	Olsenella	Olsenella uli	0	0	1	0	0	0	0	0	0	0		0	0	0	0	0	0	0	0	0	0
Link:Species_Dictionary	Bacteria	Actinobacteria	Actinobacteria	Coriobacteriales	Coriobacteriaceae	Paraeggerthella	Paraeggerthella hongkongensis	95	63	14	2	1	11	0	20	0	1		34	147	4	2	21	4	0	21	0	0
Link:Species_Dictionary	Bacteria	Actinobacteria	Actinobacteria	Coriobacteriales	Coriobacteriaceae	Slackia	Slackia heliotrinireducens	13	1	0	0	0	0	0	0	0	0		0	0	0	0	0	0	0	0	1	0
Link:Species_Dictionary	Bacteria	Actinobacteria	Actinobacteria	Coriobacteriales	Coriobacteriaceae	Slackia	Slackia isoflavoniconvertens	0	1	0	0	0	0	0	0	0	0		0	0	0	0	0	0	0	0	0	0
Link:Species_Dictionary	Bacteria	Actinobacteria	Actinobacteria	Coriobacteriales	Coriobacteriaceae	Slackia	Slackia piriformis	3	14	11	0	0	0	3	7	0	22		29	14	2	3	16	4	19	15	5	31
Link:Species_Dictionary	Bacteria	Actinobacteria	Actinobacteria	Coriobacteriales	Coriobacteriaceae	Unclassified	Coriobacteriaceae bacterium M11	0	0	0	0	0	0	0	0	0	0		0	0	1	3	0	0	0	0	0	0
Link:Species_Dictionary	Bacteria	Actinobacteria	Actinobacteria	Coriobacteriales	Coriobacteriaceae	Unclassified	Coriobacteriaceae bacterium M14	6	25	88	22	0	0	0	0	0	0		15	8	70	129	0	0	0	0	0	0
Link:Species_Dictionary	Bacteria	Actinobacteria	Actinobacteria	Coriobacteriales	Coriobacteriaceae	Unclassified	Coriobacteriaceae bacterium M39	1	2	8	0	0	0	0	0	0	0		1	0	12	19	0	0	0	0	0	0
Link:Species_Dictionary	Bacteria	Actinobacteria	Actinobacteria	Coriobacteriales	Coriobacteriaceae	Unclassified	Coriobacteriaceae bacterium NR06	7	131	0	1	2	0	1	1	2	4		58	51	1	1	0	0	2	2	8	35
Link:Species_Dictionary	Bacteria	Actinobacteria	Actinobacteria	Rubrobacterales	Rubrobacteraceae	Rubrobacter	Rubrobacter radiotolerans	43	0	0	0	0	0	0	0	0	0		0	0	0	0	0	0	0	0	0	0
Link:Species_Dictionary	Bacteria	Actinobacteria	Actinobacteria	Unclassified	Unclassified	Unclassified	actinobacterium BVF2	0	0	0	0	0	0	0	0	0	0		0	0	0	0	0	0	0	2	1	0
Link:Species_Dictionary	Bacteria	Actinobacteria	Actinobacteria	Unclassified	Unclassified	Unclassified	actinobacterium HA-est-Is53-14	0	3	0	1	0	0	0	0	0	0		0	0	0	0	0	0	0	0	0	0
Link:Species_Dictionary	Bacteria	Actinobacteria	Actinobacteria	Unclassified	Unclassified	Unclassified	actinobacterium KF029	0	0	0	0	0	0	0	0	0	0		0	1	0	0	0	0	0	0	0	0
Link:Species_Dictionary	Bacteria	Actinobacteria	Actinobacteria	Unclassified	Unclassified	Unclassified	actinobacterium MSB3008	5	1	0	0	0	0	0	0	0	0		0	0	0	0	0	0	0	0	0	0
Link:Species_Dictionary	Bacteria	Actinobacteria	Actinobacteridae	Actinomycetales	Corynebacteriaceae	Corynebacterium	Corynebacterium sp. oral taxon A16	1	0	0	0	0	0	0	0	0	0		0	0	0	0	0	0	0	0	0	0
Link:Species_Dictionary	Bacteria	Bacteroidetes	Bacteroidia	Bacteroidales	Bacteroidaceae	Bacteroides	Bacteroides acidifaciens	0	5	1	3	2	1	0	5	5	0		197	244	93	60	1056	1117	1396	1343	1319	362
Link:Species_Dictionary	Bacteria	Bacteroidetes	Bacteroidia	Bacteroidales	Bacteroidaceae	Bacteroides	Bacteroides cellulosilyticus	0	0	0	0	0	0	0	0	0	0		0	0	0	0	0	2	0	0	0	0
Link:Species_Dictionary	Bacteria	Bacteroidetes	Bacteroidia	Bacteroidales	Bacteroidaceae	Bacteroides	Bacteroides chinchillae	0	0	0	0	0	0	0	0	0	0		0	0	0	0	0	0	11	0	0	0
Link:Species_Dictionary	Bacteria	Bacteroidetes	Bacteroidia	Bacteroidales	Bacteroidaceae	Bacteroides	Bacteroides clarus	0	0	0	0	0	0	0	0	0	0		0	0	0	1	0	0	0	0	0	0
Link:Species_Dictionary	Bacteria	Bacteroidetes	Bacteroidia	Bacteroidales	Bacteroidaceae	Bacteroides	Bacteroides coagulans	0	0	0	2	0	0	0	0	0	0		0	0	0	0	0	0	0	0	0	0
Link:Species_Dictionary	Bacteria	Bacteroidetes	Bacteroidia	Bacteroidales	Bacteroidaceae	Bacteroides	Bacteroides graminisolvens	0	0	0	0	0	0	0	0	0	0		0	0	0	0	0	0	1	0	0	0
Link:Species_Dictionary	Bacteria	Bacteroidetes	Bacteroidia	Bacteroidales	Bacteroidaceae	Bacteroides	Bacteroides nordii	0	0	0	0	0	0	0	0	0	0		0	0	0	0	0	0	2	0	0	0
Link:Species_Dictionary	Bacteria	Bacteroidetes	Bacteroidia	Bacteroidales	Bacteroidaceae	Bacteroides	Bacteroides salanitronis	0	0	0	0	0	0	0	0	0	0		0	0	0	0	0	0	5	0	0	0
Link:Species_Dictionary	Bacteria	Bacteroidetes	Bacteroidia	Bacteroidales	Bacteroidaceae	Bacteroides	Bacteroides salyersiae	0	0	0	0	0	0	0	0	0	0		0	0	0	0	0	0	2	0	0	0
Link:Species_Dictionary	Bacteria	Bacteroidetes	Bacteroidia	Bacteroidales	Bacteroidaceae	Bacteroides	Bacteroides sartorii	0	0	0	0	0	0	0	0	0	0		0	0	0	0	0	0	3	0	0	0
Link:Species_Dictionary	Bacteria	Bacteroidetes	Bacteroidia	Bacteroidales	Bacteroidaceae	Bacteroides	Bacteroides sp. C44	0	0	0	0	0	0	0	0	0	0		0	2	0	0	1	0	3	0	0	0
Link:Species_Dictionary	Bacteria	Bacteroidetes	Bacteroidia	Bacteroidales	Bacteroidaceae	Bacteroides	Bacteroides sp. C46	0	0	0	0	0	12	0	1226	0	0		0	0	0	0	0	0	0	0	0	0
Link:Species_Dictionary	Bacteria	Bacteroidetes	Bacteroidia	Bacteroidales	Bacteroidaceae	Bacteroides	Bacteroides sp. CB53	0	0	0	0	0	0	0	0	0	0		0	0	0	0	1	0	0	7	3	0
Link:Species_Dictionary	Bacteria	Bacteroidetes	Bacteroidia	Bacteroidales	Bacteroidaceae	Bacteroides	Bacteroides sp. CJ44	0	5	0	3	2	2	0	5	6	0		99	511	68	64	221	1337	461	449	752	92
Link:Species_Dictionary	Bacteria	Bacteroidetes	Bacteroidia	Bacteroidales	Bacteroidaceae	Bacteroides	Bacteroides sp. CO55	0	0	0	0	0	0	0	0	0	0		0	0	0	0	0	2	0	0	2	0
Link:Species_Dictionary	Bacteria	Bacteroidetes	Bacteroidia	Bacteroidales	Bacteroidaceae	Bacteroides	Bacteroides sp. CS3	0	0	0	0	0	0	0	0	0	0		0	0	0	0	0	0	0	4	11	1
Link:Species_Dictionary	Bacteria	Bacteroidetes	Bacteroidia	Bacteroidales	Bacteroidaceae	Bacteroides	Bacteroides sp. SLC1-38	0	2	3	15	0	6	0	4	5	1		19	15	25	41	287	1071	550	300	448	28
Link:Species_Dictionary	Bacteria	Bacteroidetes	Bacteroidia	Bacteroidales	Bacteroidaceae	Bacteroides	Bacteroides sp. Smarlab 3302398	0	0	0	0	0	0	0	0	0	0		0	5	2	4	0	0	0	0	0	0
Link:Species_Dictionary	Bacteria	Bacteroidetes	Bacteroidia	Bacteroidales	Bacteroidaceae	Bacteroides	Bacteroides thetaiotaomicron	0	0	0	0	0	0	0	0	0	0		0	0	3	2	2	8	3	0	7	0
Link:Species_Dictionary	Bacteria	Bacteroidetes	Bacteroidia	Bacteroidales	Bacteroidaceae	Bacteroides	Bacteroides uniformis	0	0	0	0	0	0	0	0	0	0		4	4	3	1	1	2	8	8	3	2
Link:Species_Dictionary	Bacteria	Bacteroidetes	Bacteroidia	Bacteroidales	Bacteroidaceae	Bacteroides	Bacteroides zoogleoformans	0	0	0	0	0	0	0	0	0	0		0	0	0	0	0	5	6	0	2	0
Link:Species_Dictionary	Bacteria	Bacteroidetes	Bacteroidia	Bacteroidales	Bacteroidaceae	Unclassified	Bacteroidaceae bacterium DJF_B220	0	0	1	0	0	0	0	0	0	0		1	8	15	8	16	16	38	31	42	7
Link:Species_Dictionary	Bacteria	Bacteroidetes	Bacteroidia	Bacteroidales	Bacteroidaceae	Unclassified	Bacteroidaceae bacterium Smarlab 3301643	0	0	0	0	0	0	0	0	0	0		0	0	0	0	1	0	0	0	0	0
Link:Species_Dictionary	Bacteria	Bacteroidetes	Bacteroidia	Bacteroidales	Marinilabiliaceae	Alkalitalea	Alkalitalea saponilacus	1	0	0	5	3	106	2	0	0	3		0	0	1	0	0	0	2	0	1	0
Link:Species_Dictionary	Bacteria	Bacteroidetes	Bacteroidia	Bacteroidales	Porphyromonadaceae	Barnesiella	Barnesiella intestinihominis	13	0	0	0	4	4	10	1	6	3		0	0	1	2	0	0	19	13	2	0
Link:Species_Dictionary	Bacteria	Bacteroidetes	Bacteroidia	Bacteroidales	Porphyromonadaceae	Barnesiella	Barnesiella sp. NSB1	20	39	45	25	4776	332	210	3475	1531	395		384	169	14	5	6974	396	5743	2146	3616	751
Link:Species_Dictionary	Bacteria	Bacteroidetes	Bacteroidia	Bacteroidales	Porphyromonadaceae	Odoribacter	Odoribacter laneus	0	0	0	0	0	0	0	0	0	0		0	22	0	0	0	0	0	0	0	0
Link:Species_Dictionary	Bacteria	Bacteroidetes	Bacteroidia	Bacteroidales	Porphyromonadaceae	Odoribacter	Odoribacter splanchnicus	0	1	0	0	0	0	0	0	0	0		77	213	3	6	10	118	32	48	25	6
Link:Species_Dictionary	Bacteria	Bacteroidetes	Bacteroidia	Bacteroidales	Porphyromonadaceae	Paludibacter	Paludibacter propionicigenes	1	0	0	0	0	0	0	0	1	0		0	0	0	0	0	2	0	0	1	1
Link:Species_Dictionary	Bacteria	Bacteroidetes	Bacteroidia	Bacteroidales	Porphyromonadaceae	Parabacteroides	Parabacteroides distasonis	0	2	0	1	3	0	0	1	6	0		10	62	4	13	59	155	119	102	149	12
Link:Species_Dictionary	Bacteria	Bacteroidetes	Bacteroidia	Bacteroidales	Porphyromonadaceae	Parabacteroides	Parabacteroides merdae	0	2	0	0	0	0	0	0	0	0		21	76	0	0	0	0	0	0	0	0
Link:Species_Dictionary	Bacteria	Bacteroidetes	Bacteroidia	Bacteroidales	Porphyromonadaceae	Porphyromonas	Porphyromonas bennonis	1	0	0	0	0	0	0	0	0	0		0	0	0	0	0	0	0	0	0	0
Link:Species_Dictionary	Bacteria	Bacteroidetes	Bacteroidia	Bacteroidales	Porphyromonadaceae	Unclassified	Porphyromonadaceae bacterium C941	174	63	3	197	99	1054	169	29	11	716		145	262	50	27	56	53	50	55	280	4
Link:Species_Dictionary	Bacteria	Bacteroidetes	Bacteroidia	Bacteroidales	Porphyromonadaceae	Unclassified	Porphyromonadaceae bacterium S4-BM13m-a	0	0	0	0	0	0	1	0	0	1		0	0	0	0	0	0	3	2	0	0
Link:Species_Dictionary	Bacteria	Bacteroidetes	Bacteroidia	Bacteroidales	Prevotellaceae	Alloprevotella	Prevotella sp. oral taxon 473	0	0	0	0	0	0	1	0	0	2		0	0	0	0	842	9	200	0	0	0
Link:Species_Dictionary	Bacteria	Bacteroidetes	Bacteroidia	Bacteroidales	Prevotellaceae	Alloprevotella	Prevotella sp. oral taxon 474	0	0	0	0	0	0	0	0	0	0		0	0	0	0	5	252	3	532	364	0
Link:Species_Dictionary	Bacteria	Bacteroidetes	Bacteroidia	Bacteroidales	Prevotellaceae	Prevotella	Candidatus Prevotella conceptionensis	0	0	0	0	0	0	0	0	0	0		3	0	0	0	0	0	0	0	0	0
Link:Species_Dictionary	Bacteria	Bacteroidetes	Bacteroidia	Bacteroidales	Prevotellaceae	Prevotella	Prevotella bivia	0	1	0	1	0	0	0	0	0	0		0	0	0	0	0	1	0	0	0	0
Link:Species_Dictionary	Bacteria	Bacteroidetes	Bacteroidia	Bacteroidales	Prevotellaceae	Prevotella	Prevotella buccae	0	0	0	0	0	0	0	0	0	0		0	0	1	1	0	0	0	0	0	0
Link:Species_Dictionary	Bacteria	Bacteroidetes	Bacteroidia	Bacteroidales	Prevotellaceae	Prevotella	Prevotella dentasini	0	0	0	0	0	0	0	0	0	0		1	5	0	1	0	0	0	0	0	0
Link:Species_Dictionary	Bacteria	Bacteroidetes	Bacteroidia	Bacteroidales	Prevotellaceae	Prevotella	Prevotella loescheii	0	0	0	0	0	0	0	0	0	0		0	2	1	0	0	0	0	0	0	0
Link:Species_Dictionary	Bacteria	Bacteroidetes	Bacteroidia	Bacteroidales	Prevotellaceae	Prevotella	Prevotella nigrescens	0	0	0	0	0	0	0	0	0	0		0	0	0	0	0	0	1	0	0	0
Link:Species_Dictionary	Bacteria	Bacteroidetes	Bacteroidia	Bacteroidales	Prevotellaceae	Prevotella	Prevotella oris	0	0	0	0	0	0	0	0	0	0		15	3	1	0	0	0	0	0	0	0
Link:Species_Dictionary	Bacteria	Bacteroidetes	Bacteroidia	Bacteroidales	Prevotellaceae	Prevotella	Prevotella oulorum	0	0	0	0	0	0	0	0	0	0		0	2	1	0	0	0	0	0	0	0
Link:Species_Dictionary	Bacteria	Bacteroidetes	Bacteroidia	Bacteroidales	Prevotellaceae	Prevotella	Prevotella shahii	0	0	0	3	1	0	1	0	0	0		9	7	17	56	68	52	40	12	36	30
Link:Species_Dictionary	Bacteria	Bacteroidetes	Bacteroidia	Bacteroidales	Prevotellaceae	Prevotella	Prevotella sp. B31FD	1	5	0	0	0	0	0	0	0	0		378	415	0	0	2	0	0	0	0	0
Link:Species_Dictionary	Bacteria	Bacteroidetes	Bacteroidia	Bacteroidales	Prevotellaceae	Prevotella	Prevotella sp. canine oral taxon 282	0	0	0	0	0	0	0	0	0	0		0	4	2	2	12	14	11	21	16	0
Link:Species_Dictionary	Bacteria	Bacteroidetes	Bacteroidia	Bacteroidales	Prevotellaceae	Prevotella	Prevotella sp. canine oral taxon 298	0	2	1	9	5	0	0	5	12	0		79	85	52	65	1037	1136	734	616	1352	256
Link:Species_Dictionary	Bacteria	Bacteroidetes	Bacteroidia	Bacteroidales	Prevotellaceae	Prevotella	Prevotella sp. DJF_B116	0	0	0	0	0	0	0	0	0	0		0	1	0	0	0	0	0	0	0	0
Link:Species_Dictionary	Bacteria	Bacteroidetes	Bacteroidia	Bacteroidales	Prevotellaceae	Prevotella	Prevotella sp. oral taxon 317	0	0	0	0	0	0	0	0	0	0		0	5	0	0	1	0	1	0	1	0
Link:Species_Dictionary	Bacteria	Bacteroidetes	Bacteroidia	Bacteroidales	Prevotellaceae	Prevotella	Prevotella sp. oral taxon 472	0	0	0	0	0	0	0	0	0	0		1	0	0	0	0	0	0	0	0	0
Link:Species_Dictionary	Bacteria	Bacteroidetes	Bacteroidia	Bacteroidales	Prevotellaceae	Prevotella	Prevotella sp. oral taxon 473	0	3	0	0	0	0	0	0	0	0		0	0	0	0	0	0	0	0	0	0
Link:Species_Dictionary	Bacteria	Bacteroidetes	Bacteroidia	Bacteroidales	Prevotellaceae	Prevotella	Prevotella sp. oral taxon 474	0	0	0	0	0	0	0	0	0	0		0	0	10	2	0	0	0	0	0	0
Link:Species_Dictionary	Bacteria	Bacteroidetes	Bacteroidia	Bacteroidales	Prevotellaceae	Prevotella	Prevotella sp. RM13	0	0	0	0	0	0	0	0	0	0		0	0	0	0	0	0	2	0	0	0
Link:Species_Dictionary	Bacteria	Bacteroidetes	Bacteroidia	Bacteroidales	Prevotellaceae	Unclassified	Prevotellaceae bacterium DJF_RP84	0	0	0	0	0	0	0	0	0	0		0	0	0	1	1	0	0	0	0	0
Link:Species_Dictionary	Bacteria	Bacteroidetes	Bacteroidia	Bacteroidales	Rikenellaceae	Alistipes	Alistipes finegoldii	0	0	0	0	0	0	0	0	0	0		0	2	0	0	0	3	3	0	2	0
Link:Species_Dictionary	Bacteria	Bacteroidetes	Bacteroidia	Bacteroidales	Rikenellaceae	Alistipes	Alistipes indistinctus	0	0	0	0	0	0	0	0	0	0		18	27	0	2	0	0	0	0	0	0
Link:Species_Dictionary	Bacteria	Bacteroidetes	Bacteroidia	Bacteroidales	Rikenellaceae	Alistipes	Alistipes onderdonkii	0	0	0	0	0	0	0	0	0	0		0	0	6	0	0	0	1	0	1	0
Link:Species_Dictionary	Bacteria	Bacteroidetes	Bacteroidia	Bacteroidales	Rikenellaceae	Alistipes	Alistipes putredinis	0	13	3	11	0	7	0	7	4	0		142	211	70	43	256	401	373	290	475	83
Link:Species_Dictionary	Bacteria	Bacteroidetes	Bacteroidia	Bacteroidales	Rikenellaceae	Alistipes	Alistipes senegalensis	0	0	0	0	1	0	1	0	3	0		0	0	0	0	132	963	585	772	444	80
Link:Species_Dictionary	Bacteria	Bacteroidetes	Bacteroidia	Bacteroidales	Rikenellaceae	Alistipes	Alistipes shahii	0	0	0	0	0	0	0	0	0	0		1	4	4	1	0	44	9	8	10	1
Link:Species_Dictionary	Bacteria	Bacteroidetes	Bacteroidia	Bacteroidales	Rikenellaceae	Alistipes	Alistipes sp. DJF_B185	0	0	0	0	0	0	0	0	0	0		1	3	86	0	0	4	11	4	7	5
Link:Species_Dictionary	Bacteria	Bacteroidetes	Bacteroidia	Bacteroidales	Rikenellaceae	Alistipes	Alistipes sp. JC50	2	1	0	0	0	0	0	0	0	0		127	147	95	68	0	0	0	0	0	0
Link:Species_Dictionary	Bacteria	Bacteroidetes	Bacteroidia	Bacteroidales	Rikenellaceae	Alistipes	Alistipes sp. NML05A004	0	0	0	0	0	0	0	0	0	0		0	0	1	0	0	0	0	0	0	0
Link:Species_Dictionary	Bacteria	Bacteroidetes	Bacteroidia	Bacteroidales	Rikenellaceae	Rikenella	Rikenella microfusus	0	0	0	0	0	0	0	0	0	0		0	0	0	0	0	0	0	1	0	0
Link:Species_Dictionary	Bacteria	Bacteroidetes	Bacteroidia	Bacteroidales	Unclassified	Unclassified	Bacteroidales bacterium 'ARUP UnID 176'	0	0	0	0	0	0	0	0	0	0		15	15	0	0	0	1	2	1	2	0
Link:Species_Dictionary	Bacteria	Bacteroidetes	Bacteroidia	Bacteroidales	Unclassified	Unclassified	Bacteroidales bacterium ph8	0	0	0	0	0	0	0	0	0	0		0	0	0	0	0	2	0	1	2	0
Link:Species_Dictionary	Bacteria	Bacteroidetes	Bacteroidia	Bacteroidales	Unclassified	Unclassified	Bacteroidales bacterium RM71	0	0	0	0	0	0	0	0	0	0		0	0	0	0	9	0	0	0	0	0
Link:Species_Dictionary	Bacteria	Bacteroidetes	Cytophagia	Cytophagales	Cytophagaceae	Hymenobacter	Hymenobacter sp. A2-91	0	1	0	0	0	0	0	0	0	0		0	0	0	0	0	0	0	0	0	0
Link:Species_Dictionary	Bacteria	Bacteroidetes	Flavobacteriia	Flavobacteriales	Flavobacteriaceae	Unclassified	Flavobacteriaceae bacterium YMS-2	0	2	0	0	0	0	0	0	0	0		0	0	0	0	0	0	0	0	0	0
Link:Species_Dictionary	Bacteria	Bacteroidetes	Sphingobacteriia	Sphingobacteriales	Unclassified	Parasegetibacter	Parasegitibacter luojiensis	1	0	0	2	0	0	0	0	0	0		0	0	0	0	0	0	0	0	0	0
Link:Species_Dictionary	Bacteria	Chloroflexi	Thermomicrobia	Sphaerobacterales	Sphaerobacteraceae	Sphaerobacter	Sphaerobacter thermophilus	0	1	0	0	0	0	0	0	0	0		0	0	0	0	0	0	0	0	0	0
Link:Species_Dictionary	Bacteria	Chloroflexi	Unclassified	Unclassified	Unclassified	Kouleothrix	Kouleothrix aurantiaca	0	2	0	0	0	0	0	0	0	0		0	0	0	0	0	0	0	0	0	0
Link:Species_Dictionary	Bacteria	Deferribacteres	Deferribacteres	Deferribacterales	Deferribacteraceae	Mucispirillum	Mucispirillum schaedleri	0	0	0	0	0	0	0	0	0	0		1	0	0	0	0	0	0	0	0	0
Link:Species_Dictionary	Bacteria	Deferribacteres	Deferribacteres	Unclassified	Unclassified	Unclassified	bacterium ASF457	0	0	0	1	0	0	0	0	0	0		11	14	0	2	0	0	0	0	0	0
Link:Species_Dictionary	Bacteria	Firmicutes	Bacilli	Bacillales	Bacillaceae	Bacillus	Bacillus coagulans	0	0	0	0	0	0	0	0	1	0		0	0	0	0	0	0	0	0	0	0
Link:Species_Dictionary	Bacteria	Firmicutes	Bacilli	Bacillales	Bacillaceae	Bacillus	Bacillus sp. S130(6)-2	0	0	0	0	0	0	0	0	0	0		0	0	0	0	0	0	0	0	0	1
Link:Species_Dictionary	Bacteria	Firmicutes	Bacilli	Bacillales	Bacillaceae	Bacillus	Bacillus sp. TAT105	0	0	0	0	2	0	0	0	0	0		0	0	0	0	0	0	0	0	0	0
Link:Species_Dictionary	Bacteria	Firmicutes	Bacilli	Bacillales	Bacillaceae	Bacillus	Bacillus sp. TRC250	0	0	0	0	0	0	0	0	0	0		0	1	0	0	0	0	0	0	0	0
Link:Species_Dictionary	Bacteria	Firmicutes	Bacilli	Bacillales	Bacillaceae	Oceanobacillus	Oceanobacillus indicireducens	0	0	0	0	1	0	0	0	0	0		0	0	0	0	0	0	0	0	0	0
Link:Species_Dictionary	Bacteria	Firmicutes	Bacilli	Bacillales	Paenibacillaceae	Paenibacillus	Paenibacillus sp.	0	0	0	0	0	0	0	0	0	0		0	0	1	0	0	0	0	0	0	0
Link:Species_Dictionary	Bacteria	Firmicutes	Bacilli	Bacillales	Planococcaceae	Planococcus	Planococcus sp. BSw21723	0	0	0	0	1	0	0	0	0	0		0	0	0	0	0	0	0	0	0	0
Link:Species_Dictionary	Bacteria	Firmicutes	Bacilli	Bacillales	Staphylococcaceae	Jeotgalicoccus	Jeotgalicoccus halotolerans	0	0	0	0	2	0	0	0	0	0		0	0	0	0	0	0	0	0	0	0
Link:Species_Dictionary	Bacteria	Firmicutes	Bacilli	Bacillales	Staphylococcaceae	Jeotgalicoccus	Jeotgalicoccus huakuii	2	1	0	1	0	0	0	0	0	0		0	0	0	0	0	0	0	0	0	0
Link:Species_Dictionary	Bacteria	Firmicutes	Bacilli	Bacillales	Staphylococcaceae	Macrococcus	Macrococcus brunensis	1	3	0	0	0	0	0	0	0	0		1	0	0	0	0	0	0	0	0	0
Link:Species_Dictionary	Bacteria	Firmicutes	Bacilli	Bacillales	Staphylococcaceae	Salinicoccus	Salinicoccus salitudinis	0	1	0	0	0	0	0	0	0	0		0	0	0	0	0	0	0	0	0	0
Link:Species_Dictionary	Bacteria	Firmicutes	Bacilli	Bacillales	Staphylococcaceae	Salinicoccus	Salinicoccus sp. A9B(2010)	1	9	0	0	0	0	0	0	0	0		0	0	1	0	0	0	0	0	0	0
Link:Species_Dictionary	Bacteria	Firmicutes	Bacilli	Bacillales	Staphylococcaceae	Staphylococcus	Staphylococcus cohnii	9	33	2	0	0	0	0	11	25	0		0	0	0	0	0	0	54	5	2	0
Link:Species_Dictionary	Bacteria	Firmicutes	Bacilli	Bacillales	Staphylococcaceae	Staphylococcus	Staphylococcus epidermidis	7	1	2	4	0	0	0	0	0	0		0	1	0	0	0	0	0	0	0	0
Link:Species_Dictionary	Bacteria	Firmicutes	Bacilli	Bacillales	Staphylococcaceae	Staphylococcus	Staphylococcus nepalensis	0	0	0	0	4	10	0	0	0	44		0	0	0	0	0	0	1	0	0	82
Link:Species_Dictionary	Bacteria	Firmicutes	Bacilli	Bacillales	Staphylococcaceae	Staphylococcus	Staphylococcus saprophyticus	0	0	0	0	0	0	0	0	0	0		0	0	0	1	0	0	0	0	0	0
Link:Species_Dictionary	Bacteria	Firmicutes	Bacilli	Bacillales	Staphylococcaceae	Staphylococcus	Staphylococcus sciuri	0	0	0	0	0	0	0	1	0	0		0	0	0	0	0	0	0	0	0	0
Link:Species_Dictionary	Bacteria	Firmicutes	Bacilli	Bacillales	Staphylococcaceae	Staphylococcus	Staphylococcus sp. AL1	1	0	0	2	0	0	3	0	0	0		0	0	0	0	0	0	1	0	0	0
Link:Species_Dictionary	Bacteria	Firmicutes	Bacilli	Bacillales	Staphylococcaceae	Staphylococcus	Staphylococcus sp. CHNDP23	0	0	0	0	1	3	0	8	1	0		0	0	0	0	0	0	1	0	0	1
Link:Species_Dictionary	Bacteria	Firmicutes	Bacilli	Bacillales	Staphylococcaceae	Staphylococcus	Staphylococcus sp. CNJ924 PL04	0	6	0	0	0	0	0	0	0	0		0	0	0	0	0	0	0	0	0	0
Link:Species_Dictionary	Bacteria	Firmicutes	Bacilli	Bacillales	Staphylococcaceae	Staphylococcus	Staphylococcus sp. E16	0	0	0	0	0	0	0	0	0	0		0	1	0	0	0	0	0	0	0	0
Link:Species_Dictionary	Bacteria	Firmicutes	Bacilli	Bacillales	Staphylococcaceae	Staphylococcus	Staphylococcus sp. es13	1	0	0	0	0	0	0	0	0	0		0	0	0	0	0	0	0	0	0	0
Link:Species_Dictionary	Bacteria	Firmicutes	Bacilli	Bacillales	Staphylococcaceae	Staphylococcus	Staphylococcus sp. G2DM-49	0	0	0	0	0	0	0	0	0	0		0	0	0	0	0	0	0	1	0	0
Link:Species_Dictionary	Bacteria	Firmicutes	Bacilli	Bacillales	Staphylococcaceae	Staphylococcus	Staphylococcus sp. iDCIII2	1	0	0	0	0	1	0	0	0	0		0	0	0	0	0	0	0	0	0	0
Link:Species_Dictionary	Bacteria	Firmicutes	Bacilli	Bacillales	Staphylococcaceae	Staphylococcus	Staphylococcus sp. LF79	0	0	0	0	0	0	0	2	0	0		0	0	0	0	0	0	2	0	0	0
Link:Species_Dictionary	Bacteria	Firmicutes	Bacilli	Bacillales	Staphylococcaceae	Staphylococcus	Staphylococcus sp. pfB23	4	10	0	0	0	0	0	0	0	0		0	0	0	0	0	0	0	0	0	0
Link:Species_Dictionary	Bacteria	Firmicutes	Bacilli	Bacillales	Staphylococcaceae	Unclassified	marine bacterium P_wp0225	2	0	0	0	0	0	0	0	0	0		0	0	0	0	0	0	0	0	0	0
Link:Species_Dictionary	Bacteria	Firmicutes	Bacilli	Bacillales	Thermoactinomycetaceae	Thermoactinomyces	Thermoactinomyces sanguinis	0	0	0	0	2	0	0	0	0	0		0	0	0	0	0	0	0	0	0	0
Link:Species_Dictionary	Bacteria	Firmicutes	Bacilli	Bacillales	Unclassified	Gemella	Gemella palaticanis	34	94	2	0	0	0	0	0	0	0		29	11	0	2	0	0	0	0	0	0
Link:Species_Dictionary	Bacteria	Firmicutes	Bacilli	Bacillales	Unclassified	Gemella	Gemella sp. oral strain C24KA	3	2	0	0	0	0	0	0	0	0		0	0	0	0	0	0	0	0	0	0
Link:Species_Dictionary	Bacteria	Firmicutes	Bacilli	Lactobacillales	Aerococcaceae	Aerococcus	Aerococcus viridans	0	0	0	0	1	0	0	0	0	0		0	0	0	0	0	0	0	0	0	0
Link:Species_Dictionary	Bacteria	Firmicutes	Bacilli	Lactobacillales	Carnobacteriaceae	Dolosigranulum	Dolosigranulum pigrum	1	0	0	0	0	0	0	0	0	0		0	0	0	0	0	0	0	0	0	0
Link:Species_Dictionary	Bacteria	Firmicutes	Bacilli	Lactobacillales	Carnobacteriaceae	Granulicatella	Granulicatella adiacens	0	0	0	0	0	0	0	0	0	0		0	0	0	0	0	0	1	0	0	0
Link:Species_Dictionary	Bacteria	Firmicutes	Bacilli	Lactobacillales	Enterococcaceae	Enterococcus	Enterococcus faecalis	0	0	0	0	0	0	0	0	5	0		0	0	0	0	0	0	12	0	19	0
Link:Species_Dictionary	Bacteria	Firmicutes	Bacilli	Lactobacillales	Enterococcaceae	Enterococcus	Enterococcus gallinarum	1	3	0	0	3	0	0	0	1	0		0	0	0	0	0	1	0	0	0	0
Link:Species_Dictionary	Bacteria	Firmicutes	Bacilli	Lactobacillales	Enterococcaceae	Enterococcus	Enterococcus sp. SAP822.3	0	0	0	0	0	0	0	0	0	0		0	0	0	0	0	0	0	0	1	0
Link:Species_Dictionary	Bacteria	Firmicutes	Bacilli	Lactobacillales	Enterococcaceae	Enterococcus	Enterococcus sp. SE-8	0	0	0	0	0	0	0	0	0	0		0	1	0	0	0	0	0	0	1	0
Link:Species_Dictionary	Bacteria	Firmicutes	Bacilli	Lactobacillales	Lactobacillaceae	Lactobacillus	Lactobacillus acidophilus	0	0	0	0	1	0	0	0	0	0		0	0	0	0	0	0	0	0	0	0
Link:Species_Dictionary	Bacteria	Firmicutes	Bacilli	Lactobacillales	Lactobacillaceae	Lactobacillus	Lactobacillus animalis	0	0	0	0	74	0	0	6	12	9		0	0	0	1	4	0	19	10	8	7
Link:Species_Dictionary	Bacteria	Firmicutes	Bacilli	Lactobacillales	Lactobacillaceae	Lactobacillus	Lactobacillus apodemi	0	1	0	0	1	0	0	0	0	0		0	0	0	0	0	1	2	4	1	1
Link:Species_Dictionary	Bacteria	Firmicutes	Bacilli	Lactobacillales	Lactobacillaceae	Lactobacillus	Lactobacillus crispatus	0	0	0	0	1	0	0	0	0	0		0	0	0	0	0	0	0	0	0	0
Link:Species_Dictionary	Bacteria	Firmicutes	Bacilli	Lactobacillales	Lactobacillaceae	Lactobacillus	Lactobacillus gallinarum	0	0	0	0	1	0	0	0	0	0		0	0	0	0	0	0	0	0	0	0
Link:Species_Dictionary	Bacteria	Firmicutes	Bacilli	Lactobacillales	Lactobacillaceae	Lactobacillus	Lactobacillus gasseri	7	1	0	0	4	0	1	9	1	0		0	0	0	3	0	0	9	6	6	0
Link:Species_Dictionary	Bacteria	Firmicutes	Bacilli	Lactobacillales	Lactobacillaceae	Lactobacillus	Lactobacillus helveticus	0	0	0	0	0	0	0	0	1	0		0	0	1	0	0	0	0	0	0	0
Link:Species_Dictionary	Bacteria	Firmicutes	Bacilli	Lactobacillales	Lactobacillaceae	Lactobacillus	Lactobacillus hominis	0	0	0	0	1	0	0	0	0	0		0	0	0	0	0	0	0	1	0	0
Link:Species_Dictionary	Bacteria	Firmicutes	Bacilli	Lactobacillales	Lactobacillaceae	Lactobacillus	Lactobacillus intestinalis	55	1210	446	731	2870	483	76	428	369	1056		108	1195	495	1613	876	144	478	400	565	1439
Link:Species_Dictionary	Bacteria	Firmicutes	Bacilli	Lactobacillales	Lactobacillaceae	Lactobacillus	Lactobacillus jensenii	0	0	0	0	0	0	0	0	0	0		0	1	2	0	0	0	0	0	0	0
Link:Species_Dictionary	Bacteria	Firmicutes	Bacilli	Lactobacillales	Lactobacillaceae	Lactobacillus	Lactobacillus johnsonii	10	0	329	545	16448	2231	2152	19052	6938	4644		0	82	261	408	586	279	6623	13309	7338	8688
Link:Species_Dictionary	Bacteria	Firmicutes	Bacilli	Lactobacillales	Lactobacillaceae	Lactobacillus	Lactobacillus murinus	26	10	32	69	5310	1707	260	1403	697	470		76	17	39	11	666	613	1881	1614	1760	1237
Link:Species_Dictionary	Bacteria	Firmicutes	Bacilli	Lactobacillales	Lactobacillaceae	Lactobacillus	Lactobacillus paracasei	2	0	0	0	0	0	0	1	0	0		1	0	0	1	0	0	0	4	2	0
Link:Species_Dictionary	Bacteria	Firmicutes	Bacilli	Lactobacillales	Lactobacillaceae	Lactobacillus	Lactobacillus pontis	0	0	0	0	0	0	0	0	0	0		0	0	0	0	0	0	0	1	0	0
Link:Species_Dictionary	Bacteria	Firmicutes	Bacilli	Lactobacillales	Lactobacillaceae	Lactobacillus	Lactobacillus reuteri	239	268	180	92	1816	246	183	1615	948	870		107	744	102	193	394	96	1004	1321	1267	1321
Link:Species_Dictionary	Bacteria	Firmicutes	Bacilli	Lactobacillales	Lactobacillaceae	Lactobacillus	Lactobacillus secaliphilus	0	0	0	0	2	0	0	1	0	1		0	1	0	0	0	0	0	0	0	0
Link:Species_Dictionary	Bacteria	Firmicutes	Bacilli	Lactobacillales	Lactobacillaceae	Lactobacillus	Lactobacillus sp. 46-211	0	0	0	0	0	0	0	0	0	0		0	0	0	1	0	0	0	0	0	0
Link:Species_Dictionary	Bacteria	Firmicutes	Bacilli	Lactobacillales	Lactobacillaceae	Lactobacillus	Lactobacillus sp. AbxANB4	0	0	0	0	0	0	0	0	0	0		0	0	0	0	2	0	3	1	0	0
Link:Species_Dictionary	Bacteria	Firmicutes	Bacilli	Lactobacillales	Lactobacillaceae	Lactobacillus	Lactobacillus sp. ASF360	0	8	1	3	0	0	2	0	0	0		1	3	3	36	0	0	0	1	0	0
Link:Species_Dictionary	Bacteria	Firmicutes	Bacilli	Lactobacillales	Lactobacillaceae	Lactobacillus	Lactobacillus sp. BL301	166	41	0	0	0	0	0	6	1	0		328	6	0	0	0	0	20	13	3	0
Link:Species_Dictionary	Bacteria	Firmicutes	Bacilli	Lactobacillales	Lactobacillaceae	Lactobacillus	Lactobacillus sp. BL304	17	1	0	1	0	0	0	0	0	0		1	0	0	0	0	0	0	0	0	0
Link:Species_Dictionary	Bacteria	Firmicutes	Bacilli	Lactobacillales	Lactobacillaceae	Lactobacillus	Lactobacillus sp. C30An22	0	0	0	0	2	0	0	0	1	3		0	0	0	0	1	0	3	5	2	16
Link:Species_Dictionary	Bacteria	Firmicutes	Bacilli	Lactobacillales	Lactobacillaceae	Lactobacillus	Lactobacillus sp. DJF_SLA41	12	3	29	3	127	23	30	70	278	3263		3	1	11	12	2524	179	341	3946	548	246
Link:Species_Dictionary	Bacteria	Firmicutes	Bacilli	Lactobacillales	Lactobacillaceae	Lactobacillus	Lactobacillus sp. HRPRS2	0	0	0	0	4	0	0	3	0	0		0	0	0	0	0	0	0	0	0	0
Link:Species_Dictionary	Bacteria	Firmicutes	Bacilli	Lactobacillales	Lactobacillaceae	Lactobacillus	Lactobacillus sp. ID9203	11	0	6	0	98	0	8	13	37	37		0	1	10	33	2	0	21	14	10	1
Link:Species_Dictionary	Bacteria	Firmicutes	Bacilli	Lactobacillales	Lactobacillaceae	Lactobacillus	Lactobacillus sp. IDSAc	0	0	0	0	0	0	0	0	0	0		0	0	0	0	1	0	0	0	0	0
Link:Species_Dictionary	Bacteria	Firmicutes	Bacilli	Lactobacillales	Lactobacillaceae	Lactobacillus	Lactobacillus sp. ls79	0	0	86	227	0	361	201	2079	190	147		0	0	127	29	0	11	486	1724	241	217
Link:Species_Dictionary	Bacteria	Firmicutes	Bacilli	Lactobacillales	Lactobacillaceae	Lactobacillus	Lactobacillus sp. OR1	0	0	0	0	14	0	2	0	1	0		0	0	0	0	0	0	0	1	4	0
Link:Species_Dictionary	Bacteria	Firmicutes	Bacilli	Lactobacillales	Lactobacillaceae	Lactobacillus	Lactobacillus taiwanensis	4	0	0	0	0	0	1	0	1	1		0	0	3	0	0	0	0	4	1	0
Link:Species_Dictionary	Bacteria	Firmicutes	Bacilli	Lactobacillales	Lactobacillaceae	Lactobacillus	Lactobacillus vaginalis	2	0	0	0	0	0	0	3	0	0		0	2	2	1	0	0	2	0	0	0
Link:Species_Dictionary	Bacteria	Firmicutes	Bacilli	Lactobacillales	Lactobacillaceae	Unclassified	bacterium #1 from Psoroptes ovis	1	4	0	0	0	0	0	0	0	0		0	0	0	0	0	0	0	0	0	0
Link:Species_Dictionary	Bacteria	Firmicutes	Bacilli	Lactobacillales	Streptococcaceae	Lactococcus	Lactococcus garvieae	0	0	4	2	0	0	0	0	0	0		0	0	2	2	0	0	0	0	0	0
Link:Species_Dictionary	Bacteria	Firmicutes	Bacilli	Lactobacillales	Streptococcaceae	Lactococcus	Lactococcus lactis	1	0	5	0	23	0	0	2	2	1		1	0	0	27	1	0	4	5	5	6
Link:Species_Dictionary	Bacteria	Firmicutes	Bacilli	Lactobacillales	Streptococcaceae	Streptococcus	Streptococcus acidominimus	6	7	0	0	0	0	0	0	0	0		0	8	0	0	0	0	0	0	0	0
Link:Species_Dictionary	Bacteria	Firmicutes	Bacilli	Lactobacillales	Streptococcaceae	Streptococcus	Streptococcus alactolyticus	0	0	0	0	16	454	15	1	31	1		0	0	0	0	15	16	24	28	19	11
Link:Species_Dictionary	Bacteria	Firmicutes	Bacilli	Lactobacillales	Streptococcaceae	Streptococcus	Streptococcus danieliae	0	0	0	0	275	0	0	51	0	41		0	0	0	0	0	0	0	0	0	0
Link:Species_Dictionary	Bacteria	Firmicutes	Bacilli	Lactobacillales	Streptococcaceae	Streptococcus	Streptococcus equinus	0	0	0	0	0	0	0	0	0	0		0	0	0	0	0	0	0	0	1	0
Link:Species_Dictionary	Bacteria	Firmicutes	Bacilli	Lactobacillales	Streptococcaceae	Streptococcus	Streptococcus mitis	5	2	0	1	4	0	0	0	0	0		0	0	0	0	0	0	0	0	0	0
Link:Species_Dictionary	Bacteria	Firmicutes	Bacilli	Lactobacillales	Streptococcaceae	Streptococcus	Streptococcus oralis	1	0	0	0	0	0	0	0	0	0		0	0	0	0	0	0	0	0	0	0
Link:Species_Dictionary	Bacteria	Firmicutes	Bacilli	Lactobacillales	Streptococcaceae	Streptococcus	Streptococcus sp. 11aTha1	0	0	0	0	4	0	0	0	1	0		0	0	0	0	0	0	0	0	1	0
Link:Species_Dictionary	Bacteria	Firmicutes	Bacilli	Lactobacillales	Streptococcaceae	Streptococcus	Streptococcus sp. ERD01G	1	2	0	32	0	0	0	0	0	0		0	1	5	6	0	0	0	0	0	0
Link:Species_Dictionary	Bacteria	Firmicutes	Bacilli	Lactobacillales	Streptococcaceae	Streptococcus	Streptococcus sp. oral taxon 056	0	0	0	0	2	0	0	0	0	1		0	0	0	0	0	0	0	0	0	0
Link:Species_Dictionary	Bacteria	Firmicutes	Bacilli	Lactobacillales	Streptococcaceae	Streptococcus	Streptococcus sp. Smarlab 3301444	1	0	0	0	0	0	0	0	0	0		0	0	0	0	0	0	0	0	0	0
Link:Species_Dictionary	Bacteria	Firmicutes	Bacilli	Lactobacillales	Streptococcaceae	Streptococcus	Streptococcus suis	0	1	0	0	0	0	0	0	0	0		0	0	0	0	0	0	0	0	0	0
Link:Species_Dictionary	Bacteria	Firmicutes	Bacilli	Lactobacillales	Streptococcaceae	Streptococcus	Streptococcus uberis	0	1	0	0	0	0	0	0	0	0		0	0	0	0	0	0	0	0	0	0
Link:Species_Dictionary	Bacteria	Firmicutes	Bacilli	Lactobacillales	Unclassified	Unclassified	Lactobacillales bacterium DJF_B280	5	2	0	2	0	0	0	1	0	0		0	0	0	0	1	2	0	0	2	0
Link:Species_Dictionary	Bacteria	Firmicutes	Clostridia	Clostridiales	Catabacteriaceae	Catabacter	Catabacter hongkongensis	0	1	2	6	0	0	0	2	0	0		2	2	0	0	10	7	4	4	16	4
Link:Species_Dictionary	Bacteria	Firmicutes	Clostridia	Clostridiales	Christensenellaceae	Christensenella	Christensenella minuta	0	0	0	0	0	0	0	0	0	0		0	0	1	0	1	6	1	2	1	0
Link:Species_Dictionary	Bacteria	Firmicutes	Clostridia	Clostridiales	Clostridiaceae	Butyricicoccus	Butyricicoccus pullicaecorum	62	3	0	7	6	0	0	0	0	0		0	30	2	2	3	41	27	3	2	5
Link:Species_Dictionary	Bacteria	Firmicutes	Clostridia	Clostridiales	Clostridiaceae	Caldanaerocella	Caldanaerocella colombiensis	0	0	0	0	0	0	0	0	0	0		0	0	0	2	1	0	0	0	2	0
Link:Species_Dictionary	Bacteria	Firmicutes	Clostridia	Clostridiales	Clostridiaceae	Caloranaerobacter	Caloranaerobacter azorensis	0	0	0	0	0	0	0	0	0	0		0	0	0	0	0	0	0	0	0	1
Link:Species_Dictionary	Bacteria	Firmicutes	Clostridia	Clostridiales	Clostridiaceae	Candidatus Arthromitus	Candidatus Arthromitus sp. SFB-mouse	400	708	6	75	42	3	12	3	3	0		51	14	9	22	4	1	22	11	3	4
Link:Species_Dictionary	Bacteria	Firmicutes	Clostridia	Clostridiales	Clostridiaceae	Clostridium	Clostridium aerotolerans	0	0	0	0	0	0	0	0	0	0		0	1	0	0	0	0	19	0	0	0
Link:Species_Dictionary	Bacteria	Firmicutes	Clostridia	Clostridiales	Clostridiaceae	Clostridium	Clostridium algidixylanolyticum	0	1	0	0	0	0	0	0	0	0		0	0	0	1	0	0	0	0	0	0
Link:Species_Dictionary	Bacteria	Firmicutes	Clostridia	Clostridiales	Clostridiaceae	Clostridium	Clostridium aminophilum	9	9	1	11	6	6	0	1	1	0		82	12	5	2	27	152	126	30	16	28
Link:Species_Dictionary	Bacteria	Firmicutes	Clostridia	Clostridiales	Clostridiaceae	Clostridium	Clostridium aminovalericum	0	0	0	0	0	0	0	0	0	0		0	0	0	0	0	1	0	0	0	0
Link:Species_Dictionary	Bacteria	Firmicutes	Clostridia	Clostridiales	Clostridiaceae	Clostridium	Clostridium bolteae	89	236	78	299	2	1	3	3	2	8		363	105	4	27	153	140	24	54	57	66
Link:Species_Dictionary	Bacteria	Firmicutes	Clostridia	Clostridiales	Clostridiaceae	Clostridium	Clostridium caminithermale	0	0	0	0	0	0	0	0	0	0		0	0	0	0	2	0	0	0	1	2
Link:Species_Dictionary	Bacteria	Firmicutes	Clostridia	Clostridiales	Clostridiaceae	Clostridium	Clostridium celerecrescens	0	0	0	0	0	0	0	0	0	0		0	0	1	1	0	0	0	0	92	0
Link:Species_Dictionary	Bacteria	Firmicutes	Clostridia	Clostridiales	Clostridiaceae	Clostridium	Clostridium cellobioparum	0	0	0	0	0	0	0	0	0	0		0	0	0	0	0	0	0	0	1	0
Link:Species_Dictionary	Bacteria	Firmicutes	Clostridia	Clostridiales	Clostridiaceae	Clostridium	Clostridium cellulosi	2	3	0	2	0	0	0	0	0	0		5	4	0	1	16	39	22	0	32	1
Link:Species_Dictionary	Bacteria	Firmicutes	Clostridia	Clostridiales	Clostridiaceae	Clostridium	Clostridium citroniae	0	0	0	0	0	0	0	0	0	0		0	0	1	2	0	0	0	0	0	0
Link:Species_Dictionary	Bacteria	Firmicutes	Clostridia	Clostridiales	Clostridiaceae	Clostridium	Clostridium clostridioforme	10	338	5	188	9	2	0	5	1	1		9	29	17	145	164	52	491	50	214	22
Link:Species_Dictionary	Bacteria	Firmicutes	Clostridia	Clostridiales	Clostridiaceae	Clostridium	Clostridium colinum	0	3	0	6	6	0	0	0	0	0		0	0	1	1	17	60	3	2	1	14
Link:Species_Dictionary	Bacteria	Firmicutes	Clostridia	Clostridiales	Clostridiaceae	Clostridium	Clostridium disporicum	0	0	0	0	0	0	0	0	0	0		0	0	0	0	0	0	0	0	1	0
Link:Species_Dictionary	Bacteria	Firmicutes	Clostridia	Clostridiales	Clostridiaceae	Clostridium	Clostridium fimetarium	0	0	0	0	0	0	0	0	0	0		0	0	0	3	0	0	0	0	3	4
Link:Species_Dictionary	Bacteria	Firmicutes	Clostridia	Clostridiales	Clostridiaceae	Clostridium	Clostridium fusiformis	105	70	8	29	235	44	14	213	123	155		418	463	4	136	1221	1468	1277	572	1261	829
Link:Species_Dictionary	Bacteria	Firmicutes	Clostridia	Clostridiales	Clostridiaceae	Clostridium	Clostridium glycyrrhizinilyticum	1	1	0	1	0	1	0	0	4	0		4	1	3	0	1	2	7	2	3	1
Link:Species_Dictionary	Bacteria	Firmicutes	Clostridia	Clostridiales	Clostridiaceae	Clostridium	Clostridium halophilum	0	0	0	0	0	0	0	0	0	0		0	0	0	0	1	0	0	0	0	0
Link:Species_Dictionary	Bacteria	Firmicutes	Clostridia	Clostridiales	Clostridiaceae	Clostridium	Clostridium hathewayi	6	222	0	1	0	0	0	0	0	0		121	12	9	128	150	24	70	8	261	123
Link:Species_Dictionary	Bacteria	Firmicutes	Clostridia	Clostridiales	Clostridiaceae	Clostridium	Clostridium herbivorans	4	0	0	0	2	0	1	0	0	2		0	0	0	0	23	25	60	17	21	13
Link:Species_Dictionary	Bacteria	Firmicutes	Clostridia	Clostridiales	Clostridiaceae	Clostridium	Clostridium hungatei	0	0	0	0	0	0	0	0	0	0		0	0	0	0	0	0	1	0	0	0
Link:Species_Dictionary	Bacteria	Firmicutes	Clostridia	Clostridiales	Clostridiaceae	Clostridium	Clostridium indolis	23	43	37	385	1	0	0	5	2	2		7	31	93	4	26	98	63	122	44	23
Link:Species_Dictionary	Bacteria	Firmicutes	Clostridia	Clostridiales	Clostridiaceae	Clostridium	Clostridium intestinale	0	2	0	0	0	0	0	0	0	0		0	0	0	0	0	0	0	0	0	0
Link:Species_Dictionary	Bacteria	Firmicutes	Clostridia	Clostridiales	Clostridiaceae	Clostridium	Clostridium jejuense	0	0	0	0	1	0	0	0	0	0		0	0	0	1	0	0	0	0	0	0
Link:Species_Dictionary	Bacteria	Firmicutes	Clostridia	Clostridiales	Clostridiaceae	Clostridium	Clostridium lactatifermentans	1	0	1	5	0	0	0	0	0	0		3	2	3	0	1	134	6	6	3	0
Link:Species_Dictionary	Bacteria	Firmicutes	Clostridia	Clostridiales	Clostridiaceae	Clostridium	Clostridium lavalense	0	0	0	0	0	0	0	0	0	0		0	1	0	0	0	0	0	2	0	0
Link:Species_Dictionary	Bacteria	Firmicutes	Clostridia	Clostridiales	Clostridiaceae	Clostridium	Clostridium leptum	1	2	2	1	0	0	0	1	0	0		18	4	6	8	14	6	8	366	4	9
Link:Species_Dictionary	Bacteria	Firmicutes	Clostridia	Clostridiales	Clostridiaceae	Clostridium	Clostridium methylpentosum	0	0	0	0	0	0	0	0	0	0		9	1	0	0	0	1	1	2	0	0
Link:Species_Dictionary	Bacteria	Firmicutes	Clostridia	Clostridiales	Clostridiaceae	Clostridium	Clostridium nexile	0	0	0	0	0	0	1	0	0	0		0	0	0	0	0	0	0	0	0	0
Link:Species_Dictionary	Bacteria	Firmicutes	Clostridia	Clostridiales	Clostridiaceae	Clostridium	Clostridium oroticum	1	87	0	0	0	0	0	0	0	0		10	157	4	0	69	0	0	0	0	0
Link:Species_Dictionary	Bacteria	Firmicutes	Clostridia	Clostridiales	Clostridiaceae	Clostridium	Clostridium phytofermentans	1	0	0	0	0	0	0	0	0	0		0	0	1	1	7	1	13	0	3	2
Link:Species_Dictionary	Bacteria	Firmicutes	Clostridia	Clostridiales	Clostridiaceae	Clostridium	Clostridium piliforme	0	0	0	0	2	0	0	0	0	0		0	0	0	0	0	10	1	0	0	0
Link:Species_Dictionary	Bacteria	Firmicutes	Clostridia	Clostridiales	Clostridiaceae	Clostridium	Clostridium polysaccharolyticum	2	4	2	11	49	0	12	12	2	10		27	23	6	11	956	843	684	111	85	147
Link:Species_Dictionary	Bacteria	Firmicutes	Clostridia	Clostridiales	Clostridiaceae	Clostridium	Clostridium populeti	6	18	0	0	0	0	0	0	0	0		276	83	5	2	0	9	2	2	8	0
Link:Species_Dictionary	Bacteria	Firmicutes	Clostridia	Clostridiales	Clostridiaceae	Clostridium	Clostridium propionicum	0	6	0	0	0	0	0	0	0	0		0	0	0	0	4	9	2	0	3	0
Link:Species_Dictionary	Bacteria	Firmicutes	Clostridia	Clostridiales	Clostridiaceae	Clostridium	Clostridium saccharolyticum	3	78	2	22	9	10	1	3	4	3		64	44	19	54	1134	247	502	313	270	147
Link:Species_Dictionary	Bacteria	Firmicutes	Clostridia	Clostridiales	Clostridiaceae	Clostridium	Clostridium scindens	61	33	8	17	23	6	2	55	16	31		422	140	13	56	257	90	156	75	111	155
Link:Species_Dictionary	Bacteria	Firmicutes	Clostridia	Clostridiales	Clostridiaceae	Clostridium	Clostridium septicum	0	0	0	0	0	0	0	0	0	0		0	0	0	0	0	0	0	0	0	1
Link:Species_Dictionary	Bacteria	Firmicutes	Clostridia	Clostridiales	Clostridiaceae	Clostridium	Clostridium sp.	0	1	1	0	0	0	0	0	0	0		0	4	4	1	0	2	2	0	0	0
Link:Species_Dictionary	Bacteria	Firmicutes	Clostridia	Clostridiales	Clostridiaceae	Clostridium	Clostridium sp. 01	0	0	0	0	0	0	0	0	0	0		0	0	0	0	0	0	0	0	2	0
Link:Species_Dictionary	Bacteria	Firmicutes	Clostridia	Clostridiales	Clostridiaceae	Clostridium	Clostridium sp. 619	0	0	0	0	1	3	0	10	16	0		0	0	0	0	80	102	82	54	213	19
Link:Species_Dictionary	Bacteria	Firmicutes	Clostridia	Clostridiales	Clostridiaceae	Clostridium	Clostridium sp. 6-62	0	0	0	0	0	0	0	0	0	0		0	0	0	0	0	0	0	0	3	0
Link:Species_Dictionary	Bacteria	Firmicutes	Clostridia	Clostridiales	Clostridiaceae	Clostridium	Clostridium sp. A4-117	0	0	0	0	0	2	2	1	1	1		8	0	0	0	40	7	19	1	23	31
Link:Species_Dictionary	Bacteria	Firmicutes	Clostridia	Clostridiales	Clostridiaceae	Clostridium	Clostridium sp. A4-27	0	0	0	0	0	0	0	0	0	0		0	0	0	0	0	0	0	3	0	0
Link:Species_Dictionary	Bacteria	Firmicutes	Clostridia	Clostridiales	Clostridiaceae	Clostridium	Clostridium sp. A7-102	0	0	0	3	2	1	0	0	0	0		0	0	1	0	0	0	4	0	4	0
Link:Species_Dictionary	Bacteria	Firmicutes	Clostridia	Clostridiales	Clostridiaceae	Clostridium	Clostridium sp. A7-49	0	0	0	0	0	0	0	0	0	0		0	0	1	0	1	0	0	0	0	0
Link:Species_Dictionary	Bacteria	Firmicutes	Clostridia	Clostridiales	Clostridiaceae	Clostridium	Clostridium sp. A7-9	0	0	0	0	0	6	83	2	122	192		0	1	0	0	0	1	229	4	347	409
Link:Species_Dictionary	Bacteria	Firmicutes	Clostridia	Clostridiales	Clostridiaceae	Clostridium	Clostridium sp. A9	399	525	58	33	62	4	36	158	60	98		2376	205	141	53	554	77	358	157	158	127
Link:Species_Dictionary	Bacteria	Firmicutes	Clostridia	Clostridiales	Clostridiaceae	Clostridium	Clostridium sp. AN-AS6C	0	0	0	0	0	0	0	0	0	0		0	0	0	1	0	0	0	0	0	0
Link:Species_Dictionary	Bacteria	Firmicutes	Clostridia	Clostridiales	Clostridiaceae	Clostridium	Clostridium sp. ASF356	1	2	2	34	7	4	1	2	2	0		7	8	11	13	109	509	325	103	189	56
Link:Species_Dictionary	Bacteria	Firmicutes	Clostridia	Clostridiales	Clostridiaceae	Clostridium	Clostridium sp. ASF502	94	104	14	48	36	16	6	54	65	27		849	311	83	313	588	317	898	281	597	318
Link:Species_Dictionary	Bacteria	Firmicutes	Clostridia	Clostridiales	Clostridiaceae	Clostridium	Clostridium sp. B40-2	0	2	0	0	0	0	0	0	0	0		0	0	0	0	0	0	0	0	0	0
Link:Species_Dictionary	Bacteria	Firmicutes	Clostridia	Clostridiales	Clostridiaceae	Clostridium	Clostridium sp. BS-1	0	1	0	3	0	0	0	0	0	0		7	2	4	0	0	0	0	1	9	0
Link:Species_Dictionary	Bacteria	Firmicutes	Clostridia	Clostridiales	Clostridiaceae	Clostridium	Clostridium sp. Cd6	0	0	0	1	0	0	0	0	0	0		3	0	0	1	0	0	0	0	0	0
Link:Species_Dictionary	Bacteria	Firmicutes	Clostridia	Clostridiales	Clostridiaceae	Clostridium	Clostridium sp. CITR8	0	2	0	0	0	0	0	0	0	0		0	0	0	0	0	0	0	0	0	1
Link:Species_Dictionary	Bacteria	Firmicutes	Clostridia	Clostridiales	Clostridiaceae	Clostridium	Clostridium sp. CJ23	1	0	0	0	0	0	0	0	0	0		0	0	0	0	0	0	0	0	3	0
Link:Species_Dictionary	Bacteria	Firmicutes	Clostridia	Clostridiales	Clostridiaceae	Clostridium	Clostridium sp. Clone-16	143	2062	57	1246	0	0	0	0	0	9		6334	3733	1367	598	52	6	13	423	4	0
Link:Species_Dictionary	Bacteria	Firmicutes	Clostridia	Clostridiales	Clostridiaceae	Clostridium	Clostridium sp. Clone-17	51	190	3	106	1	2	0	2	4	2		609	116	15	99	244	149	210	79	170	70
Link:Species_Dictionary	Bacteria	Firmicutes	Clostridia	Clostridiales	Clostridiaceae	Clostridium	Clostridium sp. Clone-24	2	0	0	4	0	0	0	0	0	0		3	1	2	1	0	1	2	2	0	0
Link:Species_Dictionary	Bacteria	Firmicutes	Clostridia	Clostridiales	Clostridiaceae	Clostridium	Clostridium sp. Clone-25	3	21	0	24	1	0	0	2	3	5		5	3	4	3	67	35	44	11	67	5
Link:Species_Dictionary	Bacteria	Firmicutes	Clostridia	Clostridiales	Clostridiaceae	Clostridium	Clostridium sp. Clone-26	14	37	5	18	6	0	1	6	4	3		30	190	5	7	95	35	270	33	114	81
Link:Species_Dictionary	Bacteria	Firmicutes	Clostridia	Clostridiales	Clostridiaceae	Clostridium	Clostridium sp. Clone-27	17	62	29	119	60	12	23	17	10	9		73	29	348	130	2596	1481	6260	193	929	550
Link:Species_Dictionary	Bacteria	Firmicutes	Clostridia	Clostridiales	Clostridiaceae	Clostridium	Clostridium sp. Clone-3	10	17	3	21	0	0	0	0	1	0		5	12	4	3	11	9	2	5	25	6
Link:Species_Dictionary	Bacteria	Firmicutes	Clostridia	Clostridiales	Clostridiaceae	Clostridium	Clostridium sp. Clone-30	15	8	11	31	61	8	4	15	15	5		17	6	91	72	144	358	205	236	149	136
Link:Species_Dictionary	Bacteria	Firmicutes	Clostridia	Clostridiales	Clostridiaceae	Clostridium	Clostridium sp. Clone-33	0	0	0	1	0	0	0	0	0	0		0	0	8	1	29	0	94	0	44	0
Link:Species_Dictionary	Bacteria	Firmicutes	Clostridia	Clostridiales	Clostridiaceae	Clostridium	Clostridium sp. Clone-40	0	0	0	32	0	0	0	0	0	0		0	0	14	29	51	23	25	5	1	1
Link:Species_Dictionary	Bacteria	Firmicutes	Clostridia	Clostridiales	Clostridiaceae	Clostridium	Clostridium sp. Clone-44	21	45	18	42	19	5	6	28	3	15		347	74	81	46	783	543	939	496	515	366
Link:Species_Dictionary	Bacteria	Firmicutes	Clostridia	Clostridiales	Clostridiaceae	Clostridium	Clostridium sp. Clone-45	0	10	0	7	1	0	0	0	0	0		0	1	2	0	5	2	7	0	7	0
Link:Species_Dictionary	Bacteria	Firmicutes	Clostridia	Clostridiales	Clostridiaceae	Clostridium	Clostridium sp. Clone-47	122	354	59	478	14	2	4	24	35	16		71	66	55	47	426	750	399	184	424	60
Link:Species_Dictionary	Bacteria	Firmicutes	Clostridia	Clostridiales	Clostridiaceae	Clostridium	Clostridium sp. Clone-49	68	62	0	0	4	0	0	0	0	8		231	13	4	125	83	161	69	100	190	8
Link:Species_Dictionary	Bacteria	Firmicutes	Clostridia	Clostridiales	Clostridiaceae	Clostridium	Clostridium sp. Clone-7	38	32	1	260	1	0	0	3	2	0		26	7	5	2	18	0	77	12	50	2
Link:Species_Dictionary	Bacteria	Firmicutes	Clostridia	Clostridiales	Clostridiaceae	Clostridium	Clostridium sp. Clone-9	59	733	11	210	6	24	0	10	4	1		831	262	59	107	648	705	848	259	959	252
Link:Species_Dictionary	Bacteria	Firmicutes	Clostridia	Clostridiales	Clostridiaceae	Clostridium	Clostridium sp. CRIB	0	0	0	0	0	759	1346	1115	1010	78		0	0	0	0	0	243	826	801	1119	283
Link:Species_Dictionary	Bacteria	Firmicutes	Clostridia	Clostridiales	Clostridiaceae	Clostridium	Clostridium sp. CS29	0	0	0	0	0	0	0	0	0	0		1	7	1	3	0	0	1	0	0	0
Link:Species_Dictionary	Bacteria	Firmicutes	Clostridia	Clostridiales	Clostridiaceae	Clostridium	Clostridium sp. CS4	0	0	0	0	0	0	0	0	0	0		0	1	0	0	0	0	0	0	1	3
Link:Species_Dictionary	Bacteria	Firmicutes	Clostridia	Clostridiales	Clostridiaceae	Clostridium	Clostridium sp. CSZM-1	2	0	0	0	0	0	0	0	0	0		0	1	0	0	0	0	0	0	0	0
Link:Species_Dictionary	Bacteria	Firmicutes	Clostridia	Clostridiales	Clostridiaceae	Clostridium	Clostridium sp. cTPY-12	276	320	0	30	146	616	6	285	174	119		1968	314	189	478	1604	2968	654	704	1051	506
Link:Species_Dictionary	Bacteria	Firmicutes	Clostridia	Clostridiales	Clostridiaceae	Clostridium	Clostridium sp. Culture Jar-13	3	4	2	13	4	11	1	7	3	4		21	20	6	12	58	42	45	16	65	18
Link:Species_Dictionary	Bacteria	Firmicutes	Clostridia	Clostridiales	Clostridiaceae	Clostridium	Clostridium sp. Culture Jar-15	13	1	8	29	2	0	2	3	0	0		15	6	11	7	44	57	102	42	45	22
Link:Species_Dictionary	Bacteria	Firmicutes	Clostridia	Clostridiales	Clostridiaceae	Clostridium	Clostridium sp. Culture Jar-17	3	10	1	22	0	0	0	0	1	1		4	1	3	4	26	15	41	10	14	2
Link:Species_Dictionary	Bacteria	Firmicutes	Clostridia	Clostridiales	Clostridiaceae	Clostridium	Clostridium sp. Culture Jar-44	1	1	1	0	0	0	0	0	0	0		3	3	0	0	0	1	0	0	1	0
Link:Species_Dictionary	Bacteria	Firmicutes	Clostridia	Clostridiales	Clostridiaceae	Clostridium	Clostridium sp. Culture Jar-56	6	34	0	400	7	0	7	2	0	0		27	34	0	18	28	21	56	4	23	8
Link:Species_Dictionary	Bacteria	Firmicutes	Clostridia	Clostridiales	Clostridiaceae	Clostridium	Clostridium sp. Culture-1	29	38	29	72	2	0	1	0	0	0		114	36	59	10	39	47	104	12	86	7
Link:Species_Dictionary	Bacteria	Firmicutes	Clostridia	Clostridiales	Clostridiaceae	Clostridium	Clostridium sp. Culture-23	0	8	2	20	7	0	0	0	2	0		18	7	3	15	9	9	26	5	5	0
Link:Species_Dictionary	Bacteria	Firmicutes	Clostridia	Clostridiales	Clostridiaceae	Clostridium	Clostridium sp. Culture-27	1	11	10	23	2	0	0	0	0	0		61	44	10	0	24	52	334	13	74	4
Link:Species_Dictionary	Bacteria	Firmicutes	Clostridia	Clostridiales	Clostridiaceae	Clostridium	Clostridium sp. Culture-41	22	465	43	632	4	2	1	3	12	6		209	415	80	99	2153	394	772	303	456	216
Link:Species_Dictionary	Bacteria	Firmicutes	Clostridia	Clostridiales	Clostridiaceae	Clostridium	Clostridium sp. Culture-46	108	825	17	346	9	0	3	7	1	0		471	292	49	192	794	578	624	268	495	77
Link:Species_Dictionary	Bacteria	Firmicutes	Clostridia	Clostridiales	Clostridiaceae	Clostridium	Clostridium sp. Culture-54	5	5	6	65	20	2	7	8	11	10		97	23	40	70	651	310	494	160	265	202
Link:Species_Dictionary	Bacteria	Firmicutes	Clostridia	Clostridiales	Clostridiaceae	Clostridium	Clostridium sp. CYP2	23	26	6	159	5	0	0	7	0	0		829	269	52	110	257	46	523	514	1091	88
Link:Species_Dictionary	Bacteria	Firmicutes	Clostridia	Clostridiales	Clostridiaceae	Clostridium	Clostridium sp. Dex60-4	1	0	0	0	0	0	0	0	0	0		0	0	0	0	0	0	0	0	0	0
Link:Species_Dictionary	Bacteria	Firmicutes	Clostridia	Clostridiales	Clostridiaceae	Clostridium	Clostridium sp. Dex60-61	0	0	0	0	0	0	0	0	0	0		0	0	0	0	0	0	0	1	0	0
Link:Species_Dictionary	Bacteria	Firmicutes	Clostridia	Clostridiales	Clostridiaceae	Clostridium	Clostridium sp. DY192	0	0	0	0	0	0	0	0	0	0		0	0	0	1	1	0	0	0	1	0
Link:Species_Dictionary	Bacteria	Firmicutes	Clostridia	Clostridiales	Clostridiaceae	Clostridium	Clostridium sp. EDB2	0	0	0	0	0	0	0	0	0	0		0	0	0	1	0	0	0	0	0	0
Link:Species_Dictionary	Bacteria	Firmicutes	Clostridia	Clostridiales	Clostridiaceae	Clostridium	Clostridium sp. HT03-11	0	0	0	0	0	0	0	0	0	0		0	0	0	0	0	0	0	1	2	0
Link:Species_Dictionary	Bacteria	Firmicutes	Clostridia	Clostridiales	Clostridiaceae	Clostridium	Clostridium sp. HT03-22	0	0	0	0	0	0	0	0	0	2		0	0	0	0	0	0	2	0	0	0
Link:Species_Dictionary	Bacteria	Firmicutes	Clostridia	Clostridiales	Clostridiaceae	Clostridium	Clostridium sp. ID3	0	0	0	0	0	0	0	0	0	1		0	0	0	0	0	0	0	0	0	0
Link:Species_Dictionary	Bacteria	Firmicutes	Clostridia	Clostridiales	Clostridiaceae	Clostridium	Clostridium sp. ID4	5150	2287	23	12	9792	3187	21078	12548	26021	26075		1183	429	19	42	5137	563	15462	4674	15570	14139
Link:Species_Dictionary	Bacteria	Firmicutes	Clostridia	Clostridiales	Clostridiaceae	Clostridium	Clostridium sp. ID5	4	2	0	0	0	0	0	0	0	0		0	0	1	3	0	0	0	49	0	0
Link:Species_Dictionary	Bacteria	Firmicutes	Clostridia	Clostridiales	Clostridiaceae	Clostridium	Clostridium sp. ID6	7	0	0	0	0	0	0	2	2	1		1	1	66	29	55	80	66	48	29	7
Link:Species_Dictionary	Bacteria	Firmicutes	Clostridia	Clostridiales	Clostridiaceae	Clostridium	Clostridium sp. K12	35	0	0	0	0	0	0	0	0	0		0	0	0	0	1	0	0	0	0	0
Link:Species_Dictionary	Bacteria	Firmicutes	Clostridia	Clostridiales	Clostridiaceae	Clostridium	Clostridium sp. LAR-3	0	0	0	0	0	0	0	0	0	0		0	0	0	0	3	51	0	0	0	0
Link:Species_Dictionary	Bacteria	Firmicutes	Clostridia	Clostridiales	Clostridiaceae	Clostridium	Clostridium sp. MSTE9	0	0	0	0	2	0	0	0	0	0		0	0	0	0	1	0	28	12	0	0
Link:Species_Dictionary	Bacteria	Firmicutes	Clostridia	Clostridiales	Clostridiaceae	Clostridium	Clostridium sp. NkU-1	0	0	0	0	0	0	0	0	0	0		0	0	0	0	0	0	13	0	1	1
Link:Species_Dictionary	Bacteria	Firmicutes	Clostridia	Clostridiales	Clostridiaceae	Clostridium	Clostridium sp. OkiN108	0	0	0	0	0	0	0	0	0	0		0	0	0	1	0	0	0	0	0	0
Link:Species_Dictionary	Bacteria	Firmicutes	Clostridia	Clostridiales	Clostridiaceae	Clostridium	Clostridium sp. R4	0	0	0	1	0	0	0	0	0	0		228	3	0	4	0	0	0	0	0	0
Link:Species_Dictionary	Bacteria	Firmicutes	Clostridia	Clostridiales	Clostridiaceae	Clostridium	Clostridium sp. ss1	6	95	4	1433	0	0	0	0	0	0		53	64	156	17	0	0	0	0	0	0
Link:Species_Dictionary	Bacteria	Firmicutes	Clostridia	Clostridiales	Clostridiaceae	Clostridium	Clostridium sp. strain P6	2	0	0	0	0	0	0	0	0	0		0	2	0	0	0	0	0	0	0	0
Link:Species_Dictionary	Bacteria	Firmicutes	Clostridia	Clostridiales	Clostridiaceae	Clostridium	Clostridium sp. strain S6	41	6	0	3	0	0	0	0	0	0		105	11	1	3	1	1	2	0	2	0
Link:Species_Dictionary	Bacteria	Firmicutes	Clostridia	Clostridiales	Clostridiaceae	Clostridium	Clostridium sp. strain Z6	4	83	1	11	0	0	1	0	0	1		44	150	11	20	103	76	55	36	101	33
Link:Species_Dictionary	Bacteria	Firmicutes	Clostridia	Clostridiales	Clostridiaceae	Clostridium	Clostridium sp. SY8519	0	0	0	0	0	0	0	0	0	0		7	1	2	0	0	14	2	0	0	3
Link:Species_Dictionary	Bacteria	Firmicutes	Clostridia	Clostridiales	Clostridiaceae	Clostridium	Clostridium sp. taihuN5	0	0	0	0	19	2	0	0	10	1		0	0	0	0	147	472	346	72	48	2
Link:Species_Dictionary	Bacteria	Firmicutes	Clostridia	Clostridiales	Clostridiaceae	Clostridium	Clostridium sp. YIT 12069	0	0	0	0	0	0	0	0	0	0		0	2	0	2	0	0	0	0	4	0
Link:Species_Dictionary	Bacteria	Firmicutes	Clostridia	Clostridiales	Clostridiaceae	Clostridium	Clostridium sp. YIT 12070	0	0	0	0	0	0	0	0	0	0		0	2	0	0	0	0	0	0	0	0
Link:Species_Dictionary	Bacteria	Firmicutes	Clostridia	Clostridiales	Clostridiaceae	Clostridium	Clostridium stercorarium	0	0	0	0	0	0	0	0	0	0		1	0	0	0	0	0	0	0	0	0
Link:Species_Dictionary	Bacteria	Firmicutes	Clostridia	Clostridiales	Clostridiaceae	Clostridium	Clostridium symbiosum	0	1	1	39	0	0	0	0	0	0		0	1	8	9	3	0	123	5	0	5
Link:Species_Dictionary	Bacteria	Firmicutes	Clostridia	Clostridiales	Clostridiaceae	Clostridium	Clostridium thermocellum	3	13	1	0	0	0	0	0	0	0		27	22	1	0	0	0	0	0	0	0
Link:Species_Dictionary	Bacteria	Firmicutes	Clostridia	Clostridiales	Clostridiaceae	Clostridium	Clostridium viride	0	0	0	0	0	0	0	0	0	0		0	0	0	1	0	0	0	1	1	0
Link:Species_Dictionary	Bacteria	Firmicutes	Clostridia	Clostridiales	Clostridiaceae	Clostridium	Clostridium xylanolyticum	10	320	11	182	3	0	0	7	5	2		579	70	71	54	263	158	334	37	133	183
Link:Species_Dictionary	Bacteria	Firmicutes	Clostridia	Clostridiales	Clostridiaceae	Clostridium	Clostridium xylanovorans	21	0	12	0	0	2	0	4	1	1		46	5	7	1	382	1	5	5	0	0
Link:Species_Dictionary	Bacteria	Firmicutes	Clostridia	Clostridiales	Clostridiaceae	Geosporobacter	Geosporobacter subterraneus	0	1	0	0	0	0	0	0	0	0		1	0	0	0	0	0	0	0	0	0
Link:Species_Dictionary	Bacteria	Firmicutes	Clostridia	Clostridiales	Clostridiaceae	Lactonifactor	Lactonifactor longoviformis	0	0	0	0	0	0	0	2	14	0		1	1	0	0	0	0	1	114	512	0
Link:Species_Dictionary	Bacteria	Firmicutes	Clostridia	Clostridiales	Clostridiaceae	Unclassified	Clostridiaceae bacterium bSSV31	0	0	0	0	0	0	0	0	0	0		0	1	0	0	0	0	4	0	0	1
Link:Species_Dictionary	Bacteria	Firmicutes	Clostridia	Clostridiales	Clostridiaceae	Unclassified	Clostridiaceae bacterium DJF_B063	1	0	0	0	0	0	0	0	0	0		0	46	2	1	0	0	3	1	4	2
Link:Species_Dictionary	Bacteria	Firmicutes	Clostridia	Clostridiales	Clostridiaceae	Unclassified	Clostridiaceae bacterium DJF_LS13	5	0	0	0	0	0	0	0	0	0		0	0	0	82	0	0	0	0	0	0
Link:Species_Dictionary	Bacteria	Firmicutes	Clostridia	Clostridiales	Clostridiaceae	Unclassified	Clostridiaceae bacterium DJF_LS40	0	1	0	0	0	0	0	0	0	0		0	0	0	4	2	4	1	0	0	0
Link:Species_Dictionary	Bacteria	Firmicutes	Clostridia	Clostridiales	Clostridiaceae	Unclassified	Clostridiaceae bacterium FH042	0	0	0	0	10	0	0	0	0	0		0	0	0	0	1	0	0	0	0	0
Link:Species_Dictionary	Bacteria	Firmicutes	Clostridia	Clostridiales	Clostridiaceae	Unclassified	Clostridiaceae bacterium FH052	0	0	0	0	0	0	0	0	0	0		0	1	0	0	0	0	12	0	0	0
Link:Species_Dictionary	Bacteria	Firmicutes	Clostridia	Clostridiales	Clostridiaceae	Unclassified	Clostridiaceae bacterium NML 060002	0	0	0	0	0	0	0	0	0	0		0	0	0	0	0	0	0	0	2	0
Link:Species_Dictionary	Bacteria	Firmicutes	Clostridia	Clostridiales	Clostridiaceae	Unclassified	Clostridiaceae bacterium NML 061030	3	0	0	0	0	0	0	0	0	0		0	0	0	0	0	0	0	0	1	0
Link:Species_Dictionary	Bacteria	Firmicutes	Clostridia	Clostridiales	Clostridiaceae	Unclassified	Clostridiaceae bacterium OCF 9	0	4	0	0	0	0	0	0	0	0		3	0	0	0	0	0	0	0	0	0
Link:Species_Dictionary	Bacteria	Firmicutes	Clostridia	Clostridiales	Clostridiaceae	Unclassified	Clostridiaceae bacterium SN021	1	0	2	0	0	0	0	0	0	0		10	1	0	2	0	178	5	0	1	1
Link:Species_Dictionary	Bacteria	Firmicutes	Clostridia	Clostridiales	Clostridiaceae	Unclassified	Clostridiaceae bacterium WN011	0	0	0	0	0	0	0	0	0	0		0	2	3	0	1	0	2	0	60	0
Link:Species_Dictionary	Bacteria	Firmicutes	Clostridia	Clostridiales	Clostridiales Family XI. Incertae Sedis	Anaerococcus	Anaerococcus octavius	0	1	0	0	0	0	0	0	0	0		0	0	0	0	0	0	0	0	0	0
Link:Species_Dictionary	Bacteria	Firmicutes	Clostridia	Clostridiales	Clostridiales Family XI. Incertae Sedis	Anaerococcus	Anaerococcus prevotii	0	0	0	3	0	0	0	0	0	0		0	0	0	0	0	0	0	0	0	0
Link:Species_Dictionary	Bacteria	Firmicutes	Clostridia	Clostridiales	Clostridiales Family XI. Incertae Sedis	Anaerococcus	Anaerococcus sp. 9401487	0	5	0	0	0	0	0	0	0	0		0	0	0	0	0	0	0	0	0	0
Link:Species_Dictionary	Bacteria	Firmicutes	Clostridia	Clostridiales	Clostridiales Family XI. Incertae Sedis	Anaerococcus	Anaerococcus vaginalis	0	1	0	0	0	0	0	0	0	0		0	0	0	0	0	0	0	0	0	0
Link:Species_Dictionary	Bacteria	Firmicutes	Clostridia	Clostridiales	Clostridiales Family XI. Incertae Sedis	Finegoldia	Finegoldia magna	2	17	1	1	0	0	0	0	0	0		0	0	0	0	0	0	0	0	0	0
Link:Species_Dictionary	Bacteria	Firmicutes	Clostridia	Clostridiales	Clostridiales Family XI. Incertae Sedis	Peptoniphilus	Peptoniphilus coxii	0	0	0	0	0	0	0	0	0	0		0	2	0	0	0	0	0	0	0	0
Link:Species_Dictionary	Bacteria	Firmicutes	Clostridia	Clostridiales	Clostridiales Family XI. Incertae Sedis	Peptoniphilus	Peptoniphilus indolicus	0	2	1	0	0	0	0	0	0	0		0	0	0	0	0	0	0	0	0	0
Link:Species_Dictionary	Bacteria	Firmicutes	Clostridia	Clostridiales	Clostridiales Family XI. Incertae Sedis	Peptoniphilus	Peptoniphilus sp. oral taxon 836	1	0	0	0	0	0	0	0	0	0		0	0	0	0	0	0	0	0	0	0
Link:Species_Dictionary	Bacteria	Firmicutes	Clostridia	Clostridiales	Clostridiales Family XII. Incertae Sedis	Fusibacter	Fusibacter paucivorans	0	0	1	1	0	0	0	0	0	0		0	13	2	0	2	1	1	0	0	0
Link:Species_Dictionary	Bacteria	Firmicutes	Clostridia	Clostridiales	Clostridiales Family XIII. Incertae Sedis	Anaerovorax	Anaerovorax odorimutans	9	37	3	16	5	2	2	20	5	13		230	146	40	79	676	140	193	139	222	177
Link:Species_Dictionary	Bacteria	Firmicutes	Clostridia	Clostridiales	Clostridiales Family XIII. Incertae Sedis	Mogibacterium	Mogibacterium pumilum	1	0	0	0	0	0	0	0	0	0		0	0	0	0	0	0	0	0	0	0
Link:Species_Dictionary	Bacteria	Firmicutes	Clostridia	Clostridiales	Eubacteriaceae	Anaerofustis	Anaerofustis stercorihominis	1	2	1	3	3	1	1	4	2	1		7	8	4	6	14	13	24	4	14	8
Link:Species_Dictionary	Bacteria	Firmicutes	Clostridia	Clostridiales	Eubacteriaceae	Eubacterium	Eubacterium contortum	0	12	5	14	0	0	0	0	0	0		170	2	35	213	0	0	0	0	0	0
Link:Species_Dictionary	Bacteria	Firmicutes	Clostridia	Clostridiales	Eubacteriaceae	Eubacterium	Eubacterium coprostanoligenes	67	85	22	228	35	19	3	37	18	17		996	881	1013	305	507	200	125	494	714	283
Link:Species_Dictionary	Bacteria	Firmicutes	Clostridia	Clostridiales	Eubacteriaceae	Eubacterium	Eubacterium desmolans	1	2	0	13	0	0	0	3	0	0		0	0	0	1	0	1	0	0	5	0
Link:Species_Dictionary	Bacteria	Firmicutes	Clostridia	Clostridiales	Eubacteriaceae	Eubacterium	Eubacterium eligens	2	1	0	0	0	3	0	2	2	1		0	0	0	0	9	0	2	7	0	0
Link:Species_Dictionary	Bacteria	Firmicutes	Clostridia	Clostridiales	Eubacteriaceae	Eubacterium	Eubacterium fissicatena	0	0	0	61	0	0	0	0	0	0		1	8	1	8	0	0	4	0	1	0
Link:Species_Dictionary	Bacteria	Firmicutes	Clostridia	Clostridiales	Eubacteriaceae	Eubacterium	Eubacterium hallii	0	0	0	0	0	0	0	0	0	0		0	0	0	1	0	0	0	0	0	0
Link:Species_Dictionary	Bacteria	Firmicutes	Clostridia	Clostridiales	Eubacteriaceae	Eubacterium	Eubacterium oxidoreducens	2	15	1	4	0	0	0	0	0	0		29	12	0	7	1	0	4	3	3	1
Link:Species_Dictionary	Bacteria	Firmicutes	Clostridia	Clostridiales	Eubacteriaceae	Eubacterium	Eubacterium plexicaudatum	0	6	0	3	13	0	0	2	0	1		1	55	6	0	1496	449	570	309	269	98
Link:Species_Dictionary	Bacteria	Firmicutes	Clostridia	Clostridiales	Eubacteriaceae	Eubacterium	Eubacterium ramulus	3	0	0	0	0	0	0	0	0	0		0	2	0	0	0	0	0	0	1	0
Link:Species_Dictionary	Bacteria	Firmicutes	Clostridia	Clostridiales	Eubacteriaceae	Eubacterium	Eubacterium rectale	0	1	0	0	0	0	0	0	0	0		6	2	0	6	0	0	0	0	0	0
Link:Species_Dictionary	Bacteria	Firmicutes	Clostridia	Clostridiales	Eubacteriaceae	Eubacterium	Eubacterium ruminantium	0	0	1	7	0	0	0	0	0	0		1	0	2	0	0	0	0	0	1	1
Link:Species_Dictionary	Bacteria	Firmicutes	Clostridia	Clostridiales	Eubacteriaceae	Eubacterium	Eubacterium saburreum	1	0	0	0	0	0	0	0	0	0		0	0	0	0	0	0	0	0	0	0
Link:Species_Dictionary	Bacteria	Firmicutes	Clostridia	Clostridiales	Eubacteriaceae	Eubacterium	Eubacterium siraeum	51	421	5	126	7	0	0	3	0	0		296	167	8	40	226	83	62	47	26	30
Link:Species_Dictionary	Bacteria	Firmicutes	Clostridia	Clostridiales	Eubacteriaceae	Eubacterium	Eubacterium sp. CJ70	1	2	2	7	0	0	0	8	1	1		0	12	5	11	33	11	21	17	62	1
Link:Species_Dictionary	Bacteria	Firmicutes	Clostridia	Clostridiales	Eubacteriaceae	Eubacterium	Eubacterium sp. F1	0	0	0	0	0	0	0	0	0	0		4	1	0	0	0	0	0	0	0	0
Link:Species_Dictionary	Bacteria	Firmicutes	Clostridia	Clostridiales	Eubacteriaceae	Eubacterium	Eubacterium sp. WAL 17363	0	0	0	2	0	0	0	0	0	1		10	4	1	5	3	15	15	0	4	5
Link:Species_Dictionary	Bacteria	Firmicutes	Clostridia	Clostridiales	Eubacteriaceae	Eubacterium	Eubacterium uniforme	3	0	0	0	0	0	0	0	0	0		0	0	0	0	0	0	0	0	0	0
Link:Species_Dictionary	Bacteria	Firmicutes	Clostridia	Clostridiales	Eubacteriaceae	Eubacterium	Eubacterium ventriosum	1	0	0	0	4	1	0	0	6	3		49	9	0	0	0	4	28	0	0	7
Link:Species_Dictionary	Bacteria	Firmicutes	Clostridia	Clostridiales	Eubacteriaceae	Eubacterium	Eubacterium xylanophilum	18	18	8	161	18	10	17	24	4	42		38	19	17	80	107	406	755	193	420	677
Link:Species_Dictionary	Bacteria	Firmicutes	Clostridia	Clostridiales	Eubacteriaceae	Unclassified	Eubacteriaceae bacterium DJF_CR57k1	0	0	0	0	0	0	0	0	0	0		0	0	0	0	0	0	0	1	0	0
Link:Species_Dictionary	Bacteria	Firmicutes	Clostridia	Clostridiales	Lachnospiraceae	Anaerostipes	Anaerostipes butyraticus	0	1	0	1	0	0	0	0	0	0		1	0	2	0	0	1	0	0	0	0
Link:Species_Dictionary	Bacteria	Firmicutes	Clostridia	Clostridiales	Lachnospiraceae	Anaerostipes	Anaerostipes caccae	0	1	0	0	0	0	0	0	0	0		0	1	0	0	0	0	6	0	0	0
Link:Species_Dictionary	Bacteria	Firmicutes	Clostridia	Clostridiales	Lachnospiraceae	Anaerostipes	Anaerostipes sp. 992a	0	0	0	0	0	0	0	0	0	4		0	0	0	0	25	58	22	0	0	0
Link:Species_Dictionary	Bacteria	Firmicutes	Clostridia	Clostridiales	Lachnospiraceae	Anaerostipes	Anaerostipes sp. AIP 183.04	1	0	0	0	0	0	0	0	0	0		0	0	0	0	0	0	0	0	0	0
Link:Species_Dictionary	Bacteria	Firmicutes	Clostridia	Clostridiales	Lachnospiraceae	Blautia	[Ruminococcus] gnavus	7	8	0	1	1	1	1	3	0	1		26	11	30	4	15	40	326	4	86	16
Link:Species_Dictionary	Bacteria	Firmicutes	Clostridia	Clostridiales	Lachnospiraceae	Blautia	[Ruminococcus] obeum	8	1	0	0	0	0	0	1	0	0		0	1	1	0	0	0	1	3	0	1
Link:Species_Dictionary	Bacteria	Firmicutes	Clostridia	Clostridiales	Lachnospiraceae	Blautia	[Ruminococcus] torques	5	48	0	0	0	0	0	0	0	0		4	8	3	9	1	0	12	1	7	4
Link:Species_Dictionary	Bacteria	Firmicutes	Clostridia	Clostridiales	Lachnospiraceae	Blautia	Blautia coccoides	2	3	7	26	38	4	16	80	118	20		1	3	63	116	595	349	1437	204	379	164
Link:Species_Dictionary	Bacteria	Firmicutes	Clostridia	Clostridiales	Lachnospiraceae	Blautia	Blautia glucerasea	0	0	0	0	0	0	0	0	0	0		0	7	2	6	1	1	0	1	3	1
Link:Species_Dictionary	Bacteria	Firmicutes	Clostridia	Clostridiales	Lachnospiraceae	Blautia	Blautia hansenii	0	0	0	0	0	0	0	0	0	0		0	0	0	0	0	0	2	0	0	0
Link:Species_Dictionary	Bacteria	Firmicutes	Clostridia	Clostridiales	Lachnospiraceae	Blautia	Blautia producta	169	127	32	153	6	2	0	16	1	17		266	149	171	103	1144	821	477	316	274	323
Link:Species_Dictionary	Bacteria	Firmicutes	Clostridia	Clostridiales	Lachnospiraceae	Blautia	Blautia sp. canine oral taxon 143	1	0	0	0	0	0	0	0	1	135		0	0	1	2	8	0	3	0	636	0
Link:Species_Dictionary	Bacteria	Firmicutes	Clostridia	Clostridiales	Lachnospiraceae	Blautia	Blautia sp. canine oral taxon 337	0	0	0	35	0	0	0	0	0	0		0	0	2	0	0	0	20	30	0	1
Link:Species_Dictionary	Bacteria	Firmicutes	Clostridia	Clostridiales	Lachnospiraceae	Blautia	Blautia stercoris	0	0	0	0	0	0	0	0	0	0		0	0	0	0	0	1	0	0	0	0
Link:Species_Dictionary	Bacteria	Firmicutes	Clostridia	Clostridiales	Lachnospiraceae	Butyrivibrio	Butyrivibrio crossotus	2	0	0	0	0	0	0	0	0	0		0	3	0	0	0	0	0	1	0	0
Link:Species_Dictionary	Bacteria	Firmicutes	Clostridia	Clostridiales	Lachnospiraceae	Butyrivibrio	Butyrivibrio fibrisolvens	6	1	0	0	0	0	0	0	0	0		14	2	6	1	2	114	4	4	8	3
Link:Species_Dictionary	Bacteria	Firmicutes	Clostridia	Clostridiales	Lachnospiraceae	Butyrivibrio	Butyrivibrio hungatei	0	1	0	2	0	0	0	1	0	0		9	14	9	0	0	0	0	12	14	1
Link:Species_Dictionary	Bacteria	Firmicutes	Clostridia	Clostridiales	Lachnospiraceae	Butyrivibrio	Butyrivibrio sp. P79	0	0	0	0	0	0	0	0	0	0		0	0	0	0	186	0	0	0	2	0
Link:Species_Dictionary	Bacteria	Firmicutes	Clostridia	Clostridiales	Lachnospiraceae	Cellulosilyticum	Cellulosilyticum lentocellum	0	0	0	0	0	0	0	0	0	0		0	4	0	0	0	0	0	0	0	0
Link:Species_Dictionary	Bacteria	Firmicutes	Clostridia	Clostridiales	Lachnospiraceae	Coprococcus	Coprococcus catus	11	3	3	0	0	0	9	0	0	0		5	1	0	6	1	0	0	1	2	0
Link:Species_Dictionary	Bacteria	Firmicutes	Clostridia	Clostridiales	Lachnospiraceae	Coprococcus	Coprococcus sp. ART55/1	3	0	0	0	1	0	0	0	0	2		0	1	0	1	0	1	2	1	0	0
Link:Species_Dictionary	Bacteria	Firmicutes	Clostridia	Clostridiales	Lachnospiraceae	Coprococcus	Coprococcus sp. DJF_B005	2	10	0	3	0	0	0	0	0	3		20	1	0	0	3	0	0	1	6	3
Link:Species_Dictionary	Bacteria	Firmicutes	Clostridia	Clostridiales	Lachnospiraceae	Dorea	Dorea sp. AP6	0	0	0	0	0	0	0	0	0	1		0	0	0	0	20	12	6	3	12	7
Link:Species_Dictionary	Bacteria	Firmicutes	Clostridia	Clostridiales	Lachnospiraceae	Johnsonella	Johnsonella sp. oral taxon 166	1	0	0	0	0	0	0	0	0	0		0	2	0	0	0	0	0	0	0	0
Link:Species_Dictionary	Bacteria	Firmicutes	Clostridia	Clostridiales	Lachnospiraceae	Lachnobacterium	Lachnobacterium bovis	0	0	0	0	2	0	0	0	0	0		0	0	0	0	0	16	5	0	32	2
Link:Species_Dictionary	Bacteria	Firmicutes	Clostridia	Clostridiales	Lachnospiraceae	Lachnobacterium	Lachnobacterium sp. G12	0	0	0	0	0	0	0	0	0	0		0	0	0	0	0	1	1	0	0	0
Link:Species_Dictionary	Bacteria	Firmicutes	Clostridia	Clostridiales	Lachnospiraceae	Lachnobacterium	Lachnobacterium sp. G9	0	0	0	0	0	0	0	0	0	0		0	0	0	0	1	0	0	0	14	0
Link:Species_Dictionary	Bacteria	Firmicutes	Clostridia	Clostridiales	Lachnospiraceae	Lachnobacterium	Lachnobacterium sp. wal 14165	1	5	1	0	0	0	0	0	0	0		1	6	4	1	3	1	3	0	0	5
Link:Species_Dictionary	Bacteria	Firmicutes	Clostridia	Clostridiales	Lachnospiraceae	Lachnospira	Lachnospira pectinoschiza	0	1	0	0	0	0	0	0	0	0		0	0	0	0	0	1	0	2	0	1
Link:Species_Dictionary	Bacteria	Firmicutes	Clostridia	Clostridiales	Lachnospiraceae	Marvinbryantia	Marvinbryantia formatexigens	0	0	0	0	16	4	84	76	33	66		0	0	0	0	164	74	199	194	320	73
Link:Species_Dictionary	Bacteria	Firmicutes	Clostridia	Clostridiales	Lachnospiraceae	Oribacterium	Oribacterium sinus	1	1	1	36	0	0	0	0	0	0		0	0	62	12	0	0	0	0	0	0
Link:Species_Dictionary	Bacteria	Firmicutes	Clostridia	Clostridiales	Lachnospiraceae	Oribacterium	Oribacterium sp. NK2B42	0	0	0	0	0	0	0	0	0	0		0	0	0	0	0	0	0	0	1	1
Link:Species_Dictionary	Bacteria	Firmicutes	Clostridia	Clostridiales	Lachnospiraceae	Oribacterium	Oribacterium sp. oral taxon 108	0	0	0	0	0	0	0	0	0	0		0	0	1	0	0	0	0	0	0	0
Link:Species_Dictionary	Bacteria	Firmicutes	Clostridia	Clostridiales	Lachnospiraceae	Pseudobutyrivibrio	Pseudobutyrivibrio ruminis	1	0	0	0	0	0	0	0	0	0		0	0	0	0	0	1	0	0	2	0
Link:Species_Dictionary	Bacteria	Firmicutes	Clostridia	Clostridiales	Lachnospiraceae	Pseudobutyrivibrio	Pseudobutyrivibrio sp. P74	0	0	0	0	0	0	0	0	0	0		0	0	0	0	2	582	0	0	0	0
Link:Species_Dictionary	Bacteria	Firmicutes	Clostridia	Clostridiales	Lachnospiraceae	Robinsoniella	Robinsoniella peoriensis	0	2	0	4	0	0	0	0	3	0		0	46	0	1	11	7	15	9	89	1
Link:Species_Dictionary	Bacteria	Firmicutes	Clostridia	Clostridiales	Lachnospiraceae	Roseburia	Roseburia faecis	3	54	0	3	2	0	0	1	0	0		10	6	0	10	82	13	75	16	42	3
Link:Species_Dictionary	Bacteria	Firmicutes	Clostridia	Clostridiales	Lachnospiraceae	Roseburia	Roseburia hominis	44	105	15	8	0	0	0	3	1	3		0	2	6	4	138	18	22	35	11	4
Link:Species_Dictionary	Bacteria	Firmicutes	Clostridia	Clostridiales	Lachnospiraceae	Roseburia	Roseburia intestinalis	0	1	5	328	8	1	7	2	5	3		0	2	9	45	143	495	64	31	355	276
Link:Species_Dictionary	Bacteria	Firmicutes	Clostridia	Clostridiales	Lachnospiraceae	Roseburia	Roseburia inulinivorans	7	13	9	39	1	0	0	0	2	1		29	12	6	24	89	41	40	55	248	25
Link:Species_Dictionary	Bacteria	Firmicutes	Clostridia	Clostridiales	Lachnospiraceae	Roseburia	Roseburia sp. 1120	0	0	0	0	0	0	0	0	0	0		0	0	0	0	0	1	0	0	0	0
Link:Species_Dictionary	Bacteria	Firmicutes	Clostridia	Clostridiales	Lachnospiraceae	Roseburia	Roseburia sp. 499	0	0	0	0	0	0	0	0	0	0		0	0	0	0	0	35	34	0	1	0
Link:Species_Dictionary	Bacteria	Firmicutes	Clostridia	Clostridiales	Lachnospiraceae	Roseburia	Roseburia sp. 831b	0	0	0	0	0	0	0	0	0	0		0	0	0	0	0	0	1	0	0	0
Link:Species_Dictionary	Bacteria	Firmicutes	Clostridia	Clostridiales	Lachnospiraceae	Roseburia	Roseburia sp. DJF_RR73	0	0	0	0	0	0	0	0	0	0		0	0	0	0	1	0	0	0	0	0
Link:Species_Dictionary	Bacteria	Firmicutes	Clostridia	Clostridiales	Lachnospiraceae	Roseburia	Roseburia sp. DJF_VR77	0	0	0	0	0	0	0	1	0	0		0	0	0	0	1	0	1	0	0	0
Link:Species_Dictionary	Bacteria	Firmicutes	Clostridia	Clostridiales	Lachnospiraceae	Sporobacterium	Sporobacterium olearium	2	0	0	0	0	0	0	0	0	0		0	1	0	0	0	0	0	0	0	0
Link:Species_Dictionary	Bacteria	Firmicutes	Clostridia	Clostridiales	Lachnospiraceae	Syntrophococcus	Syntrophococcus sucromutans	0	1	0	0	0	0	0	0	0	0		0	1	0	1	0	0	0	0	0	0
Link:Species_Dictionary	Bacteria	Firmicutes	Clostridia	Clostridiales	Lachnospiraceae	Unclassified	Lachnospiraceae bacterium 14-2	11	12	17	156	7	5	1	5	2	1		132	23	24	32	155	112	295	16	159	73
Link:Species_Dictionary	Bacteria	Firmicutes	Clostridia	Clostridiales	Lachnospiraceae	Unclassified	Lachnospiraceae bacterium 19gly4	5	4	0	0	0	0	0	0	0	0		0	1	0	0	0	0	0	1	0	0
Link:Species_Dictionary	Bacteria	Firmicutes	Clostridia	Clostridiales	Lachnospiraceae	Unclassified	Lachnospiraceae bacterium 28-4	1	5	5	104	2	9	3	2	4	2		10	13	30	19	1561	2193	522	80	518	108
Link:Species_Dictionary	Bacteria	Firmicutes	Clostridia	Clostridiales	Lachnospiraceae	Unclassified	Lachnospiraceae bacterium 3-1	1	0	0	9	0	0	0	0	0	0		25	4	4	1	0	4	1	0	5	0
Link:Species_Dictionary	Bacteria	Firmicutes	Clostridia	Clostridiales	Lachnospiraceae	Unclassified	Lachnospiraceae bacterium 538	1	0	0	0	0	0	0	0	0	0		0	0	0	1	0	0	0	0	0	0
Link:Species_Dictionary	Bacteria	Firmicutes	Clostridia	Clostridiales	Lachnospiraceae	Unclassified	Lachnospiraceae bacterium 539	4	7	2	5	7	0	1	0	3	0		0	0	5	33	77	24	225	35	93	19
Link:Species_Dictionary	Bacteria	Firmicutes	Clostridia	Clostridiales	Lachnospiraceae	Unclassified	Lachnospiraceae bacterium 595	0	0	1	4	1	0	0	17	4	7		0	0	8	0	178	64	94	47	61	47
Link:Species_Dictionary	Bacteria	Firmicutes	Clostridia	Clostridiales	Lachnospiraceae	Unclassified	Lachnospiraceae bacterium 597	0	0	0	0	0	0	0	0	0	0		0	0	1	0	3	130	0	0	0	0
Link:Species_Dictionary	Bacteria	Firmicutes	Clostridia	Clostridiales	Lachnospiraceae	Unclassified	Lachnospiraceae bacterium 607	11	20	4	26	3	8	0	0	3	6		38	2	1	23	53	208	205	41	37	52
Link:Species_Dictionary	Bacteria	Firmicutes	Clostridia	Clostridiales	Lachnospiraceae	Unclassified	Lachnospiraceae bacterium 609	0	0	15	34	15	0	0	1	3	25		0	0	65	15	1913	0	527	278	497	408
Link:Species_Dictionary	Bacteria	Firmicutes	Clostridia	Clostridiales	Lachnospiraceae	Unclassified	Lachnospiraceae bacterium 6-1	0	0	0	21	0	0	2	0	5	5		11	8	10	2	75	12	53	19	47	36
Link:Species_Dictionary	Bacteria	Firmicutes	Clostridia	Clostridiales	Lachnospiraceae	Unclassified	Lachnospiraceae bacterium 615	0	1	3	27	2	0	1	1	0	2		14	6	12	2	58	82	49	56	14	115
Link:Species_Dictionary	Bacteria	Firmicutes	Clostridia	Clostridiales	Lachnospiraceae	Unclassified	Lachnospiraceae bacterium A2	0	3	6	3	0	0	11	0	2	7		1	0	6	4	4	166	8	1	14	4
Link:Species_Dictionary	Bacteria	Firmicutes	Clostridia	Clostridiales	Lachnospiraceae	Unclassified	Lachnospiraceae bacterium A4	148	1047	44	271	91	60	23	47	33	52		588	147	244	273	2273	3717	4546	1128	2523	1000
Link:Species_Dictionary	Bacteria	Firmicutes	Clostridia	Clostridiales	Lachnospiraceae	Unclassified	Lachnospiraceae bacterium canine oral taxon 399	1	0	0	0	0	0	0	0	0	0		0	0	0	0	0	0	2	0	0	0
Link:Species_Dictionary	Bacteria	Firmicutes	Clostridia	Clostridiales	Lachnospiraceae	Unclassified	Lachnospiraceae bacterium DJF_CP76	0	0	0	0	0	0	0	0	0	0		0	0	0	2	0	0	1	0	0	0
Link:Species_Dictionary	Bacteria	Firmicutes	Clostridia	Clostridiales	Lachnospiraceae	Unclassified	Lachnospiraceae bacterium DJF_CR52	1	0	0	0	0	0	0	0	0	0		1	0	1	0	0	0	0	0	0	0
Link:Species_Dictionary	Bacteria	Firmicutes	Clostridia	Clostridiales	Lachnospiraceae	Unclassified	Lachnospiraceae bacterium DJF_RP14	0	0	1	0	0	0	0	0	0	0		1	6	11	19	3	8	6	3	18	5
Link:Species_Dictionary	Bacteria	Firmicutes	Clostridia	Clostridiales	Lachnospiraceae	Unclassified	Lachnospiraceae bacterium DJF_RR61	2	0	0	0	0	0	0	0	0	3		0	3	0	1	0	0	0	0	0	0
Link:Species_Dictionary	Bacteria	Firmicutes	Clostridia	Clostridiales	Lachnospiraceae	Unclassified	Lachnospiraceae bacterium DJF_VP08k1	1	0	0	0	0	0	0	0	0	0		13	2	2	5	1	1	6	4	11	2
Link:Species_Dictionary	Bacteria	Firmicutes	Clostridia	Clostridiales	Lachnospiraceae	Unclassified	Lachnospiraceae bacterium DJF_VP17k1	0	0	0	0	0	0	0	0	0	0		0	0	0	0	0	0	0	0	1	0
Link:Species_Dictionary	Bacteria	Firmicutes	Clostridia	Clostridiales	Lachnospiraceae	Unclassified	Lachnospiraceae bacterium DJF_VP30	61	399	326	718	15	7	4	18	61	1		1249	704	398	246	938	832	1708	647	1756	209
Link:Species_Dictionary	Bacteria	Firmicutes	Clostridia	Clostridiales	Lachnospiraceae	Unclassified	Lachnospiraceae bacterium DJF_VR44	2	0	2	1	0	0	0	0	0	0		0	0	0	0	2	2	2	0	1	0
Link:Species_Dictionary	Bacteria	Firmicutes	Clostridia	Clostridiales	Lachnospiraceae	Unclassified	Lachnospiraceae bacterium E7	0	0	0	0	3	0	0	0	0	0		0	0	0	0	23	7	73	7	26	21
Link:Species_Dictionary	Bacteria	Firmicutes	Clostridia	Clostridiales	Lachnospiraceae	Unclassified	Lachnospiraceae bacterium G11	0	0	0	0	10	7	2	1	11	0		0	0	0	0	662	687	146	44	293	326
Link:Species_Dictionary	Bacteria	Firmicutes	Clostridia	Clostridiales	Lachnospiraceae	Unclassified	Lachnospiraceae bacterium G41	0	0	0	0	0	0	0	0	0	0		0	0	0	0	0	2	0	0	0	0
Link:Species_Dictionary	Bacteria	Firmicutes	Clostridia	Clostridiales	Lachnospiraceae	Unclassified	Lachnospiraceae bacterium ICM62	1	0	0	0	0	0	0	0	0	0		0	0	1	0	0	0	0	0	0	0
Link:Species_Dictionary	Bacteria	Firmicutes	Clostridia	Clostridiales	Lachnospiraceae	Unclassified	Lachnospiraceae bacterium NK4A136	0	0	0	0	0	0	0	0	0	0		0	0	0	0	0	0	3	0	1	0
Link:Species_Dictionary	Bacteria	Firmicutes	Clostridia	Clostridiales	Lachnospiraceae	Unclassified	Lachnospiraceae bacterium NK4A144	0	0	0	0	0	0	0	0	0	0		0	0	0	0	0	0	1	0	0	0
Link:Species_Dictionary	Bacteria	Firmicutes	Clostridia	Clostridiales	Lachnospiraceae	Unclassified	Lachnospiraceae bacterium NK4A179	0	0	0	0	0	0	0	1	0	0		0	0	0	0	0	8	4	4	1	1
Link:Species_Dictionary	Bacteria	Firmicutes	Clostridia	Clostridiales	Lachnospiraceae	Unclassified	Lachnospiraceae bacterium oral taxon 096	0	0	0	0	0	0	0	0	0	0		0	0	0	0	0	0	0	0	0	1
Link:Species_Dictionary	Bacteria	Firmicutes	Clostridia	Clostridiales	Lachnospiraceae	Unclassified	Lachnospiraceae bacterium 'Oral Taxon 107'	6	0	0	0	0	0	0	0	0	0		1	0	0	0	0	0	0	0	0	0
Link:Species_Dictionary	Bacteria	Firmicutes	Clostridia	Clostridiales	Lachnospiraceae	Unclassified	Lachnospiraceae bacterium oral taxon F15	2	0	0	0	0	0	1	0	0	0		2	0	1	6	0	0	3	1	2	0
Link:Species_Dictionary	Bacteria	Firmicutes	Clostridia	Clostridiales	Lachnospiraceae	Unclassified	Lachnospiraceae bacterium P18	0	0	0	0	0	0	0	0	0	0		0	0	0	0	0	0	4	0	0	0
Link:Species_Dictionary	Bacteria	Firmicutes	Clostridia	Clostridiales	Lachnospiraceae	Unclassified	Lachnospiraceae bacterium P43	0	0	0	0	0	0	0	0	0	0		0	0	0	0	0	1	0	0	0	0
Link:Species_Dictionary	Bacteria	Firmicutes	Clostridia	Clostridiales	Lachnospiraceae	Unclassified	Lachnospiraceae bacterium P9	0	0	0	0	0	0	0	0	0	0		0	0	0	0	0	0	5	0	0	0
Link:Species_Dictionary	Bacteria	Firmicutes	Clostridia	Clostridiales	Lachnospiraceae	Unclassified	Lachnospiraceae bacterium RM29	0	0	0	0	0	0	0	0	0	0		0	0	0	0	0	0	0	0	0	1
Link:Species_Dictionary	Bacteria	Firmicutes	Clostridia	Clostridiales	Lachnospiraceae	Unclassified	Lachnospiraceae bacterium RM42	0	0	0	0	8	0	0	1	1	0		0	0	0	0	211	205	66	9	792	36
Link:Species_Dictionary	Bacteria	Firmicutes	Clostridia	Clostridiales	Lachnospiraceae	Unclassified	Lachnospiraceae bacterium RM44	0	0	0	0	0	0	0	0	0	0		0	0	0	0	0	0	3	3	2	0
Link:Species_Dictionary	Bacteria	Firmicutes	Clostridia	Clostridiales	Lachnospiraceae	Unclassified	Lachnospiraceae bacterium RM46	0	0	0	0	0	0	0	0	0	0		0	0	0	0	22	0	1	194	3	0
Link:Species_Dictionary	Bacteria	Firmicutes	Clostridia	Clostridiales	Lachnospiraceae	Unclassified	Lachnospiraceae bacterium RM58	0	0	0	0	0	0	0	0	0	0		0	0	0	0	0	0	1	0	0	0
Link:Species_Dictionary	Bacteria	Firmicutes	Clostridia	Clostridiales	Lachnospiraceae	Unclassified	Lachnospiraceae bacterium RM66	0	0	0	0	0	0	0	0	0	0		0	0	0	0	0	0	2	0	0	0
Link:Species_Dictionary	Bacteria	Firmicutes	Clostridia	Clostridiales	Lachnospiraceae	Unclassified	Marvinbryantia formatexigens	181	311	24	16	0	0	0	0	0	0		70	5	13	6	0	0	0	0	0	0
Link:Species_Dictionary	Bacteria	Firmicutes	Clostridia	Clostridiales	Oscillospiraceae	Oscillibacter	Oscillibacter sp. G2	19	133	25	97	2	0	1	0	0	0		250	70	34	70	166	92	246	66	147	3
Link:Species_Dictionary	Bacteria	Firmicutes	Clostridia	Clostridiales	Oscillospiraceae	Oscillibacter	Oscillibacter valericigenes	10	43	17	119	1	0	0	0	0	0		341	57	69	58	41	10	264	8	47	1
Link:Species_Dictionary	Bacteria	Firmicutes	Clostridia	Clostridiales	Peptococcaceae	Desulfitobacterium	Desulfitobacterium hafniense	0	0	0	0	0	0	0	0	0	0		0	0	0	0	0	0	1	0	0	0
Link:Species_Dictionary	Bacteria	Firmicutes	Clostridia	Clostridiales	Peptococcaceae	Desulfitobacterium	Desulfitobacterium sp. 6-73	0	0	0	0	0	0	0	0	0	0		0	0	0	0	0	1	0	0	0	0
Link:Species_Dictionary	Bacteria	Firmicutes	Clostridia	Clostridiales	Peptococcaceae	Desulfotomaculum	Desulfotomaculum sp. CYP1	0	107	0	221	1	0	0	0	0	0		1	82	1	6	88	60	11	34	22	20
Link:Species_Dictionary	Bacteria	Firmicutes	Clostridia	Clostridiales	Peptococcaceae	Desulfotomaculum	Desulfotomaculum sp. CYP9	3	3	0	4	0	0	0	0	0	0		9	3	6	0	0	4	0	2	16	36
Link:Species_Dictionary	Bacteria	Firmicutes	Clostridia	Clostridiales	Peptococcaceae	Desulfotomaculum	Desulfotomaculum sp. GY-2	0	0	0	3	0	0	0	0	0	0		0	0	2	0	0	0	0	0	0	0
Link:Species_Dictionary	Bacteria	Firmicutes	Clostridia	Clostridiales	Peptococcaceae	Peptococcus	Peptococcus sp. canine oral taxon 044	0	1	0	1	0	0	0	0	1	0		0	1	0	1	4	102	29	6	41	17
Link:Species_Dictionary	Bacteria	Firmicutes	Clostridia	Clostridiales	Peptococcaceae	Desulfotomaculum	Desulfotomaculum carboxydivorans	0	0	0	0	0	0	0	0	0	0		0	0	0	0	0	0	2	0	0	0
Link:Species_Dictionary	Bacteria	Firmicutes	Clostridia	Clostridiales	Peptococcaceae	Dehalobacter	Dehalobacter restrictus	0	0	0	0	0	0	0	0	0	0		1	0	1	0	3	2	6	6	6	11
Link:Species_Dictionary	Bacteria	Firmicutes	Clostridia	Clostridiales	Peptostreptococcaceae	Peptostreptococcus	Peptostreptococcus anaerobius	0	2	0	0	0	0	0	0	0	0		0	0	0	0	0	0	0	0	0	0
Link:Species_Dictionary	Bacteria	Firmicutes	Clostridia	Clostridiales	Peptostreptococcaceae	Unclassified	[Clostridium] difficile	0	0	0	0	0	0	0	0	0	0		0	0	0	0	0	0	0	0	0	1
Link:Species_Dictionary	Bacteria	Firmicutes	Clostridia	Clostridiales	Peptostreptococcaceae	Unclassified	[Clostridium] glycolicum	0	0	0	0	0	0	0	5	0	0		0	0	0	0	0	0	0	0	0	0
Link:Species_Dictionary	Bacteria	Firmicutes	Clostridia	Clostridiales	Peptostreptococcaceae	Unclassified	[Clostridium] hiranonis	0	0	0	0	0	0	1	0	0	0		0	0	0	0	0	0	1	0	0	0
Link:Species_Dictionary	Bacteria	Firmicutes	Clostridia	Clostridiales	Peptostreptococcaceae	Unclassified	[Clostridium] lituseburense	0	0	0	0	0	0	1	0	0	0		0	0	0	0	0	0	0	0	0	0
Link:Species_Dictionary	Bacteria	Firmicutes	Clostridia	Clostridiales	Peptostreptococcaceae	Unclassified	Peptostreptococcaceae bacterium canine oral taxon 066	0	0	0	0	0	0	0	0	1	1		0	1	1	0	0	0	2	0	2	5
Link:Species_Dictionary	Bacteria	Firmicutes	Clostridia	Clostridiales	Peptostreptococcaceae	Unclassified	Peptostreptococcaceae bacterium canine oral taxon 067	0	0	0	0	0	0	0	0	0	0		0	0	0	0	0	0	2	0	0	0
Link:Species_Dictionary	Bacteria	Firmicutes	Clostridia	Clostridiales	Peptostreptococcaceae	Unclassified	Peptostreptococcaceae bacterium canine oral taxon 124	0	0	0	0	1	0	0	0	0	0		0	4	1	0	2	0	131	0	0	0
Link:Species_Dictionary	Bacteria	Firmicutes	Clostridia	Clostridiales	Peptostreptococcaceae	Unclassified	Peptostreptococcaceae bacterium canine oral taxon 125	1	0	0	0	2	0	0	0	2	0		10	1	2	0	2	1	2	0	167	1
Link:Species_Dictionary	Bacteria	Firmicutes	Clostridia	Clostridiales	Peptostreptococcaceae	Unclassified	Peptostreptococcaceae bacterium canine oral taxon 126	0	0	0	0	0	0	0	0	0	0		0	0	0	0	0	0	1	0	2	0
Link:Species_Dictionary	Bacteria	Firmicutes	Clostridia	Clostridiales	Peptostreptococcaceae	Unclassified	Peptostreptococcaceae bacterium canine oral taxon 139	0	0	0	0	0	0	0	0	0	0		0	0	3	0	0	0	0	2	0	0
Link:Species_Dictionary	Bacteria	Firmicutes	Clostridia	Clostridiales	Peptostreptococcaceae	Unclassified	Peptostreptococcaceae bacterium canine oral taxon 155	1	0	0	0	0	0	0	1	0	0		0	0	0	0	2	0	10	5	4	6
Link:Species_Dictionary	Bacteria	Firmicutes	Clostridia	Clostridiales	Peptostreptococcaceae	Unclassified	Peptostreptococcaceae bacterium canine oral taxon 221	0	0	0	0	1	0	0	0	0	0		0	1	1	1	8	0	3	1	34	0
Link:Species_Dictionary	Bacteria	Firmicutes	Clostridia	Clostridiales	Peptostreptococcaceae	Unclassified	Peptostreptococcaceae bacterium oral taxon 091	1	0	0	3	2	1	1	2	0	1		15	7	6	18	85	75	143	49	97	46
Link:Species_Dictionary	Bacteria	Firmicutes	Clostridia	Clostridiales	Peptostreptococcaceae	Unclassified	Peptostreptococcaceae bacterium oral taxon 493	0	0	0	0	1	0	0	1	0	0		0	0	2	3	2	4	7	0	1	6
Link:Species_Dictionary	Bacteria	Firmicutes	Clostridia	Clostridiales	Ruminococcaceae	Acetivibrio	Acetivibrio ethanolgignens	0	2	0	0	0	0	0	0	0	0		0	0	0	0	1	32	0	0	2	0
Link:Species_Dictionary	Bacteria	Firmicutes	Clostridia	Clostridiales	Ruminococcaceae	Acetivibrio	Acetivibrio sp. 6-13	0	0	0	0	0	0	0	0	0	0		0	0	0	0	0	0	0	0	1	0
Link:Species_Dictionary	Bacteria	Firmicutes	Clostridia	Clostridiales	Ruminococcaceae	Anaerotruncus	Anaerotruncus colihominis	0	1	0	0	2	0	0	0	1	1		2	3	4	3	126	273	102	65	155	17
Link:Species_Dictionary	Bacteria	Firmicutes	Clostridia	Clostridiales	Ruminococcaceae	Anaerotruncus	Anaerotruncus sp. NML 070203	0	0	0	0	0	0	0	0	0	0		4	0	0	0	0	0	0	0	0	0
Link:Species_Dictionary	Bacteria	Firmicutes	Clostridia	Clostridiales	Ruminococcaceae	Ethanoligenens	Ethanoligenens harbinense	0	0	0	0	0	0	0	0	0	0		0	1	0	0	0	0	0	0	0	0
Link:Species_Dictionary	Bacteria	Firmicutes	Clostridia	Clostridiales	Ruminococcaceae	Faecalibacterium	Faecalibacterium prausnitzii	2	1	0	0	0	0	0	0	0	0		2	0	2	0	0	0	0	0	0	0
Link:Species_Dictionary	Bacteria	Firmicutes	Clostridia	Clostridiales	Ruminococcaceae	Hydrogenoanaerobacterium	Hydrogenoanaerobacterium saccharovorans	2	18	0	3	0	0	0	0	0	0		18	40	11	4	34	113	56	22	66	11
Link:Species_Dictionary	Bacteria	Firmicutes	Clostridia	Clostridiales	Ruminococcaceae	Hydrogenoanaerobacterium	Hydrogenoanaerobacterium sp. YN3	0	0	0	0	0	0	0	0	0	0		0	1	0	0	0	0	0	0	0	0
Link:Species_Dictionary	Bacteria	Firmicutes	Clostridia	Clostridiales	Ruminococcaceae	Oscillospira	cf. Oscillospira sp. BA04013493	1	0	0	0	0	0	0	0	0	0		0	0	0	0	0	0	0	0	0	0
Link:Species_Dictionary	Bacteria	Firmicutes	Clostridia	Clostridiales	Ruminococcaceae	Oscillospira	Oscillospira guilliermondii	0	0	0	0	0	0	0	0	0	0		0	1	1	0	0	0	1	0	0	0
Link:Species_Dictionary	Bacteria	Firmicutes	Clostridia	Clostridiales	Ruminococcaceae	Ruminococcus	Ruminococcus albus	0	1	1	1	1	0	0	0	0	0		0	1	15	10	33	57	8	28	152	0
Link:Species_Dictionary	Bacteria	Firmicutes	Clostridia	Clostridiales	Ruminococcaceae	Ruminococcus	Ruminococcus champanellensis	2	0	4	2	0	0	0	0	0	0		0	2	4	9	0	0	8	4	4	3
Link:Species_Dictionary	Bacteria	Firmicutes	Clostridia	Clostridiales	Ruminococcaceae	Ruminococcus	Ruminococcus flavefaciens	35	96	13	308	10	0	0	0	3	0		46	30	58	29	235	213	343	189	367	130
Link:Species_Dictionary	Bacteria	Firmicutes	Clostridia	Clostridiales	Ruminococcaceae	Ruminococcus	Ruminococcus sp. 15975	0	1	0	0	0	0	0	0	0	0		4	1	23	41	0	7	2	0	0	22
Link:Species_Dictionary	Bacteria	Firmicutes	Clostridia	Clostridiales	Ruminococcaceae	Ruminococcus	Ruminococcus sp. 653	0	0	0	0	49	5	4	32	9	39		0	0	0	0	438	91	214	114	116	152
Link:Species_Dictionary	Bacteria	Firmicutes	Clostridia	Clostridiales	Ruminococcaceae	Ruminococcus	Ruminococcus sp. CB3	0	0	0	1	0	0	0	0	0	0		1	0	0	0	0	0	0	0	0	0
Link:Species_Dictionary	Bacteria	Firmicutes	Clostridia	Clostridiales	Ruminococcaceae	Ruminococcus	Ruminococcus sp. CJ60	0	3	0	0	0	0	0	0	2	1		0	0	2	0	0	1	33	14	21	1
Link:Species_Dictionary	Bacteria	Firmicutes	Clostridia	Clostridiales	Ruminococcaceae	Ruminococcus	Ruminococcus sp. CJ63	4	5	0	0	0	0	0	0	0	0		4	16	20	1	6	2	6	0	2	0
Link:Species_Dictionary	Bacteria	Firmicutes	Clostridia	Clostridiales	Ruminococcaceae	Ruminococcus	Ruminococcus sp. CO1	0	0	0	0	0	0	0	0	0	0		2	0	1	0	0	0	0	0	0	0
Link:Species_Dictionary	Bacteria	Firmicutes	Clostridia	Clostridiales	Ruminococcaceae	Ruminococcus	Ruminococcus sp. CO12	6	0	0	0	0	0	0	0	0	0		2	0	0	2	0	5	0	0	0	0
Link:Species_Dictionary	Bacteria	Firmicutes	Clostridia	Clostridiales	Ruminococcaceae	Ruminococcus	Ruminococcus sp. CO22	8	4	0	0	0	0	0	0	0	0		23	0	0	0	0	0	6	1	1	0
Link:Species_Dictionary	Bacteria	Firmicutes	Clostridia	Clostridiales	Ruminococcaceae	Ruminococcus	Ruminococcus sp. CO28	72	185	11	116	61	67	58	203	93	224		263	182	82	167	438	358	1446	459	293	1394
Link:Species_Dictionary	Bacteria	Firmicutes	Clostridia	Clostridiales	Ruminococcaceae	Ruminococcus	Ruminococcus sp. CO34	0	0	0	0	0	0	0	0	0	0		0	0	1	0	0	0	0	0	0	0
Link:Species_Dictionary	Bacteria	Firmicutes	Clostridia	Clostridiales	Ruminococcaceae	Ruminococcus	Ruminococcus sp. CO41	1	17	3	27	5	0	0	1	1	4		9	28	9	15	208	92	76	39	5	48
Link:Species_Dictionary	Bacteria	Firmicutes	Clostridia	Clostridiales	Ruminococcaceae	Ruminococcus	Ruminococcus sp. CO47	0	0	0	1	0	0	0	0	0	0		0	1	0	1	0	0	0	0	0	0
Link:Species_Dictionary	Bacteria	Firmicutes	Clostridia	Clostridiales	Ruminococcaceae	Ruminococcus	Ruminococcus sp. CS1	5	2	0	0	0	0	0	0	0	0		0	9	1	3	0	0	1	0	2	0
Link:Species_Dictionary	Bacteria	Firmicutes	Clostridia	Clostridiales	Ruminococcaceae	Ruminococcus	Ruminococcus sp. DJF_VR52	0	0	0	0	0	0	0	0	0	0		0	0	0	3	0	0	0	0	0	0
Link:Species_Dictionary	Bacteria	Firmicutes	Clostridia	Clostridiales	Ruminococcaceae	Ruminococcus	Ruminococcus sp. DJF_VR87	0	0	0	0	0	0	0	0	0	0		0	1	0	0	0	0	15	0	0	0
Link:Species_Dictionary	Bacteria	Firmicutes	Clostridia	Clostridiales	Ruminococcaceae	Ruminococcus	Ruminococcus sp. ID1	7	2	0	0	2	0	2	0	0	1		0	2	0	0	0	0	1	4	7	0
Link:Species_Dictionary	Bacteria	Firmicutes	Clostridia	Clostridiales	Ruminococcaceae	Ruminococcus	Ruminococcus sp. M10	0	0	0	0	0	0	0	1	1	2		0	3	4	38	3	0	8	263	9	7
Link:Species_Dictionary	Bacteria	Firmicutes	Clostridia	Clostridiales	Ruminococcaceae	Ruminococcus	Ruminococcus sp. M22	0	0	0	0	0	0	0	0	0	0		1	0	0	0	0	1	0	0	0	0
Link:Species_Dictionary	Bacteria	Firmicutes	Clostridia	Clostridiales	Ruminococcaceae	Ruminococcus	Ruminococcus sp. M73	0	0	0	0	1	0	0	0	0	0		0	0	0	0	0	0	4	0	4	0
Link:Species_Dictionary	Bacteria	Firmicutes	Clostridia	Clostridiales	Ruminococcaceae	Ruminococcus	Ruminococcus sp. M76	1	0	0	0	0	0	0	0	0	0		0	0	0	0	0	0	2	0	3	0
Link:Species_Dictionary	Bacteria	Firmicutes	Clostridia	Clostridiales	Ruminococcaceae	Ruminococcus	Ruminococcus sp. NK3A76	0	0	0	0	0	0	1	0	10	0		0	0	0	0	1	2	19	70	0	15
Link:Species_Dictionary	Bacteria	Firmicutes	Clostridia	Clostridiales	Ruminococcaceae	Ruminococcus	Ruminococcus sp. Pei041	0	0	0	0	0	0	0	0	0	0		0	1	0	0	0	0	0	0	0	0
Link:Species_Dictionary	Bacteria	Firmicutes	Clostridia	Clostridiales	Ruminococcaceae	Ruminococcus	Ruminococcus sp. YE58	1	2	0	0	0	0	0	0	0	0		1	3	2	18	1	0	0	0	1	0
Link:Species_Dictionary	Bacteria	Firmicutes	Clostridia	Clostridiales	Ruminococcaceae	Ruminococcus	Ruminococcus sp. ZS2-15	4	3	0	0	0	0	0	0	0	0		11	0	6	0	0	0	4	1	0	1
Link:Species_Dictionary	Bacteria	Firmicutes	Clostridia	Clostridiales	Ruminococcaceae	Unclassified	Ruminococcaceae bacterium AP7	0	0	0	0	0	0	0	0	0	0		0	0	0	0	30	27	34	17	58	10
Link:Species_Dictionary	Bacteria	Firmicutes	Clostridia	Clostridiales	Ruminococcaceae	Unclassified	Ruminococcaceae bacterium NK4B32	0	0	0	0	0	0	0	0	0	0		0	0	0	0	85	0	4	0	1	1
Link:Species_Dictionary	Bacteria	Firmicutes	Clostridia	Clostridiales	Unclassified	Unclassified	bacterium AN1045	0	0	0	0	0	0	0	0	0	0		0	0	0	1	0	0	0	0	0	0
Link:Species_Dictionary	Bacteria	Firmicutes	Clostridia	Clostridiales	Unclassified	Unclassified	bacterium HBND	7665	25318	1756	578	0	0	0	0	0	0		4852	6891	1282	1477	0	0	0	0	0	0
Link:Species_Dictionary	Bacteria	Firmicutes	Clostridia	Clostridiales	Unclassified	Unclassified	butyrate-producing bacterium A2-207	5	34	0	0	0	0	0	0	1	0		3	0	1	2	54	1	2	5	33	0
Link:Species_Dictionary	Bacteria	Firmicutes	Clostridia	Clostridiales	Unclassified	Unclassified	butyrate-producing bacterium L2-50	1	2	0	0	0	0	0	0	0	0		1	0	0	1	0	0	0	0	0	0
Link:Species_Dictionary	Bacteria	Firmicutes	Clostridia	Clostridiales	Unclassified	Unclassified	butyrate-producing bacterium SSC/2	0	0	0	0	0	0	0	0	0	0		0	0	0	0	0	0	0	1	3	0
Link:Species_Dictionary	Bacteria	Firmicutes	Clostridia	Clostridiales	Unclassified	Unclassified	butyrate-producing bacterium T2-145	0	1	0	0	0	0	0	0	0	0		0	0	0	0	0	0	1	0	0	0
Link:Species_Dictionary	Bacteria	Firmicutes	Clostridia	Clostridiales	Unclassified	Unclassified	Clostridiales bacterium 21-4c	0	6	0	0	0	0	0	0	0	0		77	31	1	7	55	7	76	42	114	13
Link:Species_Dictionary	Bacteria	Firmicutes	Clostridia	Clostridiales	Unclassified	Unclassified	Clostridiales bacterium 24-4c	2	2	1	8	0	0	0	0	1	0		31	10	4	3	9	4	10	5	11	3
Link:Species_Dictionary	Bacteria	Firmicutes	Clostridia	Clostridiales	Unclassified	Unclassified	Clostridiales bacterium 30-4c	5	5	3	17	0	0	0	0	0	0		315	270	28	8	0	0	0	0	0	0
Link:Species_Dictionary	Bacteria	Firmicutes	Clostridia	Clostridiales	Unclassified	Unclassified	Clostridiales bacterium 37-2a	0	0	0	5	0	3	2	2	0	1		0	0	9	0	17	3	20	3	7	3
Link:Species_Dictionary	Bacteria	Firmicutes	Clostridia	Clostridiales	Unclassified	Unclassified	Clostridiales bacterium 80/3	0	0	0	10	9	0	0	0	0	0		0	0	0	1	0	0	0	0	0	0
Link:Species_Dictionary	Bacteria	Firmicutes	Clostridia	Clostridiales	Unclassified	Unclassified	Clostridiales bacterium 'ARUP UnID 349'	0	1	0	0	0	0	0	0	0	0		0	0	0	0	0	0	8	23	0	0
Link:Species_Dictionary	Bacteria	Firmicutes	Clostridia	Clostridiales	Unclassified	Unclassified	Clostridiales bacterium canine oral taxon 061	1	0	0	0	0	0	0	0	0	0		0	0	5	0	0	0	0	0	0	0
Link:Species_Dictionary	Bacteria	Firmicutes	Clostridia	Clostridiales	Unclassified	Unclassified	Clostridiales bacterium canine oral taxon 085	23	1	0	0	0	0	0	0	1	0		2	45	1	1	5	3	7	3	3	3
Link:Species_Dictionary	Bacteria	Firmicutes	Clostridia	Clostridiales	Unclassified	Unclassified	Clostridiales bacterium canine oral taxon 123	16	11	0	16	7	2	0	5	5	3		34	5	10	14	26	12	20	18	45	22
Link:Species_Dictionary	Bacteria	Firmicutes	Clostridia	Clostridiales	Unclassified	Unclassified	Clostridiales bacterium canine oral taxon 141	1	0	0	0	0	0	0	0	0	0		3	2	1	1	0	0	0	0	0	0
Link:Species_Dictionary	Bacteria	Firmicutes	Clostridia	Clostridiales	Unclassified	Unclassified	Clostridiales bacterium canine oral taxon 219	0	0	0	0	0	0	0	0	0	0		0	0	1	1	0	0	0	0	0	0
Link:Species_Dictionary	Bacteria	Firmicutes	Clostridia	Clostridiales	Unclassified	Unclassified	Clostridiales bacterium canine oral taxon 259	1	1	0	2	1	0	0	8	0	0		0	2	2	3	0	0	2	34	3	0
Link:Species_Dictionary	Bacteria	Firmicutes	Clostridia	Clostridiales	Unclassified	Unclassified	Clostridiales bacterium canine oral taxon 388	4	0	0	0	0	0	0	0	0	0		0	306	0	0	2	0	0	0	0	0
Link:Species_Dictionary	Bacteria	Firmicutes	Clostridia	Clostridiales	Unclassified	Unclassified	Clostridiales bacterium CIEAF 012	0	0	0	0	1	5	2	5	3	0		0	0	0	0	15	2	5	3	4	7
Link:Species_Dictionary	Bacteria	Firmicutes	Clostridia	Clostridiales	Unclassified	Unclassified	Clostridiales bacterium CIEAF 013	0	0	0	0	4	0	0	0	0	0		0	0	0	0	57	63	34	29	33	4
Link:Species_Dictionary	Bacteria	Firmicutes	Clostridia	Clostridiales	Unclassified	Unclassified	Clostridiales bacterium CIEAF 015	0	0	0	0	0	0	1	0	2	0		0	0	0	0	29	84	14	15	24	7
Link:Species_Dictionary	Bacteria	Firmicutes	Clostridia	Clostridiales	Unclassified	Unclassified	Clostridiales bacterium CIEAF 017	0	0	0	0	11	7	8	30	1	6		0	0	0	0	570	763	392	437	369	183
Link:Species_Dictionary	Bacteria	Firmicutes	Clostridia	Clostridiales	Unclassified	Unclassified	Clostridiales bacterium CIEAF 019	0	0	0	0	1	0	0	0	0	0		0	0	0	0	75	136	83	52	36	17
Link:Species_Dictionary	Bacteria	Firmicutes	Clostridia	Clostridiales	Unclassified	Unclassified	Clostridiales bacterium CIEAF 020	0	0	0	0	44	15	16	31	14	28		0	0	0	0	7441	5227	5396	1975	5717	2906
Link:Species_Dictionary	Bacteria	Firmicutes	Clostridia	Clostridiales	Unclassified	Unclassified	Clostridiales bacterium CIEAF 021	0	0	0	0	20	1	0	4	19	9		0	0	0	0	610	1512	582	313	791	62
Link:Species_Dictionary	Bacteria	Firmicutes	Clostridia	Clostridiales	Unclassified	Unclassified	Clostridiales bacterium CIEAF 022	0	0	0	0	9	0	0	3	0	0		0	0	0	0	231	185	80	58	224	16
Link:Species_Dictionary	Bacteria	Firmicutes	Clostridia	Clostridiales	Unclassified	Unclassified	Clostridiales bacterium CIEAF 026	0	0	0	0	10	0	1	3	5	2		0	0	0	0	346	410	326	173	373	50
Link:Species_Dictionary	Bacteria	Firmicutes	Clostridia	Clostridiales	Unclassified	Unclassified	Clostridiales bacterium CIEAF 029	0	0	0	0	0	25	0	0	8	0		0	0	0	0	45	939	72	19	181	21
Link:Species_Dictionary	Bacteria	Firmicutes	Clostridia	Clostridiales	Unclassified	Unclassified	Clostridiales bacterium CIEAF 030	0	0	0	0	172	24	3	46	77	68		0	0	0	0	492	234	310	281	604	340
Link:Species_Dictionary	Bacteria	Firmicutes	Clostridia	Clostridiales	Unclassified	Unclassified	Clostridiales bacterium DJF_B152	20	37	3	93	5	0	1	1	6	4		11	12	6	7	72	335	101	31	32	15
Link:Species_Dictionary	Bacteria	Firmicutes	Clostridia	Clostridiales	Unclassified	Unclassified	Clostridiales bacterium DJF_CP67	0	1	0	0	0	0	0	0	0	0		0	0	0	0	0	0	0	0	0	0
Link:Species_Dictionary	Bacteria	Firmicutes	Clostridia	Clostridiales	Unclassified	Unclassified	Clostridiales bacterium DJF_RP51	0	0	1	0	0	0	0	0	0	0		0	0	0	1	2	0	51	7	171	3
Link:Species_Dictionary	Bacteria	Firmicutes	Clostridia	Clostridiales	Unclassified	Unclassified	Clostridiales bacterium DJF_VP48	0	0	0	0	0	0	0	0	0	0		0	1	0	0	0	0	1	0	0	0
Link:Species_Dictionary	Bacteria	Firmicutes	Clostridia	Clostridiales	Unclassified	Unclassified	Clostridiales bacterium JN18_A89_K*	2	10	0	0	0	0	0	0	0	0		12	11	1	0	3	6	1	1	1	4
Link:Species_Dictionary	Bacteria	Firmicutes	Clostridia	Clostridiales	Unclassified	Unclassified	Clostridiales bacterium JN18_V41_S	1	3	1	0	0	0	0	0	2	0		1	0	1	1	0	10	0	0	7	0
Link:Species_Dictionary	Bacteria	Firmicutes	Clostridia	Clostridiales	Unclassified	Unclassified	Clostridiales bacterium oral taxon 085	33	98	43	194	75	47	11	70	38	20		184	390	211	95	72	121	173	226	253	138
Link:Species_Dictionary	Bacteria	Firmicutes	Clostridia	Clostridiales	Unclassified	Unclassified	Clostridiales bacterium oral taxon 093	0	0	0	0	0	0	0	0	0	0		0	1	0	0	0	0	0	0	0	0
Link:Species_Dictionary	Bacteria	Firmicutes	Clostridia	Clostridiales	Unclassified	Unclassified	Clostridiales bacterium oral taxon F32	4	7	5	30	17	4	0	10	5	3		44	107	77	17	24	22	31	46	49	21
Link:Species_Dictionary	Bacteria	Firmicutes	Clostridia	Clostridiales	Unclassified	Unclassified	Clostridiales bacterium R63	0	0	0	0	1	1	0	0	1	0		0	0	0	0	3	8	7	3	7	4
Link:Species_Dictionary	Bacteria	Firmicutes	Clostridia	Clostridiales	Unclassified	Unclassified	Clostridiales bacterium SY8526	0	0	0	0	0	0	0	0	0	0		0	0	0	0	0	1	0	0	1	3
Link:Species_Dictionary	Bacteria	Firmicutes	Clostridia	Clostridiales	Unclassified	Unclassified	Clostridiales bacterium W060	1	0	0	0	0	0	0	0	0	0		0	0	0	0	1	0	0	0	0	0
Link:Species_Dictionary	Bacteria	Firmicutes	Clostridia	Clostridiales	Unclassified	Epulopiscium	Epulopiscium sp. N.l._1_clone_5	0	0	1	0	0	0	0	0	0	0		0	0	0	0	0	0	0	0	0	0
Link:Species_Dictionary	Bacteria	Firmicutes	Clostridia	Clostridiales	Unclassified	Unclassified	Flavonifractor plautii	4	2	1	1	0	0	0	0	0	0		15	3	7	1	0	0	2	0	3	0
Link:Species_Dictionary	Bacteria	Firmicutes	Clostridia	Clostridiales	Unclassified	Unclassified	mixed culture ruminal bacterium PAD156	0	0	0	0	0	0	0	0	0	0		0	0	0	0	1	0	0	0	0	1
Link:Species_Dictionary	Bacteria	Firmicutes	Clostridia	Thermoanaerobacterales	Thermodesulfobiaceae	Thermodesulfobium	Thermodesulfobium narugense	0	1	0	0	0	0	0	0	0	0		0	0	0	0	0	0	0	0	0	0
Link:Species_Dictionary	Bacteria	Firmicutes	Erysipelotrichi	Erysipelotrichales	Erysipelotrichaceae	Allobaculum	Allobaculum stercoricanis	19	282	45717	17101	0	0	0	0	0	0		1	6	33965	42242	0	0	0	0	0	0
Link:Species_Dictionary	Bacteria	Firmicutes	Erysipelotrichi	Erysipelotrichales	Erysipelotrichaceae	Erysipelothrix	Erysipelothrix rhusiopathiae	1	1	0	0	0	0	0	0	0	0		14	37	0	0	0	0	0	0	0	0
Link:Species_Dictionary	Bacteria	Firmicutes	Erysipelotrichi	Erysipelotrichales	Erysipelotrichaceae	Turicibacter	Turicibacter sanguinis	1	1	51	278	0	0	0	0	0	0		0	0	51	92	0	0	0	0	0	0
Link:Species_Dictionary	Bacteria	Firmicutes	Erysipelotrichi	Erysipelotrichales	Erysipelotrichaceae	Turicibacter	Turicibacter sp. LA62	0	0	0	0	6343	5398	1622	624	1664	977		0	0	0	0	217	688	1431	601	1472	462
Link:Species_Dictionary	Bacteria	Firmicutes	Erysipelotrichi	Erysipelotrichales	Erysipelotrichaceae	Unclassified	[Clostridium] cocleatum	0	0	0	0	1	0	0	2	1	0		0	0	0	0	135	60	6	57	128	28
Link:Species_Dictionary	Bacteria	Firmicutes	Erysipelotrichi	Erysipelotrichales	Erysipelotrichaceae	Unclassified	[Eubacterium] dolichum	0	0	0	0	0	0	0	0	0	0		0	0	0	0	0	0	1	0	0	0
Link:Species_Dictionary	Bacteria	Firmicutes	Erysipelotrichi	Erysipelotrichales	Erysipelotrichaceae	Unclassified	Clostridium cocleatum	21	4	0	0	0	0	0	0	0	0		93	15	0	0	0	0	0	0	0	0
Link:Species_Dictionary	Bacteria	Firmicutes	Erysipelotrichi	Erysipelotrichales	Erysipelotrichaceae	Unclassified	Clostridium ramosum	0	0	1	0	0	0	0	0	0	0		0	0	2	1	0	0	0	0	0	0
Link:Species_Dictionary	Bacteria	Firmicutes	Erysipelotrichi	Erysipelotrichales	Erysipelotrichaceae	Unclassified	Erysipelotrichaceae bacterium AP9	0	0	0	0	2	34	1	0	0	0		0	0	0	0	12	28	1	0	13	3
Link:Species_Dictionary	Bacteria	Firmicutes	Erysipelotrichi	Erysipelotrichales	Erysipelotrichaceae	Unclassified	Eubacterium tortuosum	0	0	0	5	1	0	0	0	14	0		0	1	0	4	0	4	2	0	1	1
Link:Species_Dictionary	Bacteria	Firmicutes	Negativicutes	Selenomonadales	Veillonellaceae	Psychrosinus	Psychrosinus fermentans	0	1	0	0	0	0	0	0	0	0		0	0	0	0	0	0	0	0	0	0
Link:Species_Dictionary	Bacteria	Firmicutes	Negativicutes	Selenomonadales	Veillonellaceae	Veillonella	Veillonella sp. oral taxon 780	0	1	0	0	0	0	0	0	0	0		0	0	0	0	0	0	0	0	0	0
Link:Species_Dictionary	Bacteria	Firmicutes	Unclassified	Unclassified	Unclassified	Unclassified	bacterium ASF500	36	273	27	168	1	1	0	0	1	1		273	257	60	52	7	40	65	37	19	3
Link:Species_Dictionary	Bacteria	Firmicutes	Unclassified	Unclassified	Unclassified	Unclassified	Firmicutes bacterium BL80	0	6	0	0	0	0	0	0	0	0		10	22	0	0	0	0	0	0	0	0
Link:Species_Dictionary	Bacteria	Firmicutes	Unclassified	Unclassified	Unclassified	Unclassified	Firmicutes bacterium DJF_VP44	2	0	0	0	0	0	0	0	0	0		1	2	1	2	2	0	0	0	0	0
Link:Species_Dictionary	Bacteria	Firmicutes	Unclassified	Unclassified	Unclassified	Unclassified	Firmicutes bacterium DJF_VR50	0	0	0	0	0	0	0	0	0	0		0	0	0	0	0	0	0	1	0	0
Link:Species_Dictionary	Bacteria	Firmicutes	Unclassified	Unclassified	Unclassified	Unclassified	Firmicutes bacterium EG14	0	0	0	0	0	0	0	0	0	0		0	6	0	0	0	0	0	0	0	0
Link:Species_Dictionary	Bacteria	Firmicutes	Unclassified	Unclassified	Unclassified	Unclassified	Firmicutes bacterium EG16	0	0	0	1	0	0	0	0	0	0		0	0	0	2	0	0	0	0	0	0
Link:Species_Dictionary	Bacteria	Firmicutes	Unclassified	Unclassified	Unclassified	Unclassified	Firmicutes bacterium EG18	8	236	0	3	0	0	0	0	0	0		146	305	0	0	0	0	0	0	0	0
Link:Species_Dictionary	Bacteria	Firmicutes	Unclassified	Unclassified	Unclassified	Unclassified	Firmicutes bacterium M53	2	5	0	0	2	0	0	1	2	0		0	5	0	2	75	105	81	18	36	0
Link:Species_Dictionary	Bacteria	Firmicutes	Unclassified	Unclassified	Unclassified	Unclassified	Firmicutes bacterium oral taxon A55	0	0	0	0	0	0	0	0	0	0		0	1	1	0	0	0	0	0	0	0
Link:Species_Dictionary	Bacteria	Firmicutes	Unclassified	Unclassified	Unclassified	Unclassified	Firmicutes bacterium PV6-4	0	0	0	0	0	0	0	0	0	0		1	0	0	0	0	0	0	0	0	0
Link:Species_Dictionary	Bacteria	Fusobacteria	Fusobacteriia	Fusobacteriales	Fusobacteriaceae	Fusobacterium	Fusobacterium periodonticum	0	2	0	0	0	0	0	0	0	0		0	0	0	0	0	0	0	0	0	0
Link:Species_Dictionary	Bacteria	Proteobacteria	Alphaproteobacteria	Caulobacterales	Caulobacteraceae	Brevundimonas	Brevundimonas aurantiaca	2	11	1	1	0	0	0	0	0	0		0	0	0	1	0	0	0	0	0	0
Link:Species_Dictionary	Bacteria	Proteobacteria	Alphaproteobacteria	Caulobacterales	Caulobacteraceae	Brevundimonas	Brevundimonas diminuta	0	4	0	0	0	0	0	0	0	0		0	0	0	0	0	0	0	0	0	0
Link:Species_Dictionary	Bacteria	Proteobacteria	Alphaproteobacteria	Caulobacterales	Caulobacteraceae	Brevundimonas	Brevundimonas sp. CHNTR43	0	0	0	0	2	0	0	0	0	0		0	0	0	0	0	0	0	0	0	0
Link:Species_Dictionary	Bacteria	Proteobacteria	Alphaproteobacteria	Caulobacterales	Caulobacteraceae	Brevundimonas	Brevundimonas sp. F3	0	3	0	0	0	0	0	1	0	0		0	0	0	0	0	0	0	0	0	0
Link:Species_Dictionary	Bacteria	Proteobacteria	Alphaproteobacteria	Caulobacterales	Caulobacteraceae	Brevundimonas	Brevundimonas sp. MSZ8t	0	1	0	0	0	0	0	0	0	0		0	0	0	0	0	0	0	0	0	0
Link:Species_Dictionary	Bacteria	Proteobacteria	Alphaproteobacteria	Caulobacterales	Caulobacteraceae	Caulobacter	Caulobacter sp. 44	1	0	0	0	0	0	0	0	0	0		0	0	0	0	0	0	0	0	0	0
Link:Species_Dictionary	Bacteria	Proteobacteria	Alphaproteobacteria	Caulobacterales	Caulobacteraceae	Caulobacter	Caulobacter sp. JM6(2011)	0	0	0	0	0	0	0	0	2	0		0	0	0	0	0	0	0	0	0	0
Link:Species_Dictionary	Bacteria	Proteobacteria	Alphaproteobacteria	Kiloniellales	Kiloniellaceae	Kiloniella	Kiloniella laminariae	0	14	1	0	0	0	0	0	0	0		3	0	0	15	0	0	0	0	0	0
Link:Species_Dictionary	Bacteria	Proteobacteria	Alphaproteobacteria	Magnetococcales	Magnetococcaceae	Magnetococcus	Magnetococcus marinus	0	1	0	0	0	0	0	0	0	0		0	0	0	0	0	0	0	0	0	0
Link:Species_Dictionary	Bacteria	Proteobacteria	Alphaproteobacteria	Rhizobiales	Bradyrhizobiaceae	Afipia	Afipia genosp. 9	0	6	0	0	0	0	0	0	0	0		0	0	0	0	0	0	0	0	0	0
Link:Species_Dictionary	Bacteria	Proteobacteria	Alphaproteobacteria	Rhizobiales	Hyphomicrobiaceae	Devosia	Devosia riboflavina	1	0	0	0	0	0	0	0	0	0		0	0	0	0	0	0	0	0	0	0
Link:Species_Dictionary	Bacteria	Proteobacteria	Alphaproteobacteria	Rhizobiales	Methylobacteriaceae	Methylobacterium	Methylobacterium sp. AKB-2008-EN5	0	0	0	0	0	0	0	0	0	0		1	0	0	0	0	0	0	0	0	0
Link:Species_Dictionary	Bacteria	Proteobacteria	Alphaproteobacteria	Rhizobiales	Methylobacteriaceae	Methylobacterium	Methylobacterium sp. AKB-2008-PU3	0	3	0	0	0	0	0	0	0	0		0	0	0	0	0	0	0	0	0	0
Link:Species_Dictionary	Bacteria	Proteobacteria	Alphaproteobacteria	Rhizobiales	Methylobacteriaceae	Methylobacterium	Methylobacterium sp. LC529	2	0	0	0	0	0	0	0	0	0		0	0	0	0	0	0	0	0	0	0
Link:Species_Dictionary	Bacteria	Proteobacteria	Alphaproteobacteria	Rhizobiales	Methylobacteriaceae	Methylobacterium	Methylobacterium sp. P9-52	0	2	0	0	0	0	0	0	0	0		0	0	0	0	0	0	0	0	0	0
Link:Species_Dictionary	Bacteria	Proteobacteria	Alphaproteobacteria	Rhizobiales	Methylobacteriaceae	Methylobacterium	Methylobacterium zatmanii	0	3	0	0	0	0	0	0	0	0		0	0	0	0	0	0	0	0	0	0
Link:Species_Dictionary	Bacteria	Proteobacteria	Alphaproteobacteria	Rhizobiales	Methylocystaceae	Methylosinus	Methylosinus trichosporium	0	0	0	0	0	0	0	0	0	1		0	0	0	0	0	0	0	0	0	0
Link:Species_Dictionary	Bacteria	Proteobacteria	Alphaproteobacteria	Rhizobiales	Methylobacteriaceae	Microvirga	Mirovirga sp. SWF67557	0	7	0	0	0	0	0	0	0	0		0	0	0	0	0	0	0	0	0	0
Link:Species_Dictionary	Bacteria	Proteobacteria	Alphaproteobacteria	Rhizobiales	Phyllobacteriaceae	Aminobacter	Aminobacter sp. Sokolova	0	2	0	0	0	0	0	0	0	0		0	0	0	0	0	0	0	0	0	0
Link:Species_Dictionary	Bacteria	Proteobacteria	Alphaproteobacteria	Rhizobiales	Rhizobiaceae	Agrobacterium	Agrobacterium tumefaciens	0	2	0	0	0	0	0	0	0	0		0	0	0	0	0	0	0	0	0	0
Link:Species_Dictionary	Bacteria	Proteobacteria	Alphaproteobacteria	Rhizobiales	Rhizobiaceae	Rhizobium	Rhizobium selenitireducens	0	8	0	0	0	0	0	0	0	0		0	0	0	0	0	0	0	0	0	0
Link:Species_Dictionary	Bacteria	Proteobacteria	Alphaproteobacteria	Rhizobiales	Rhizobiaceae	Rhizobium	Rhizobium sp. bai	0	1	0	0	0	0	0	0	0	0		0	0	0	0	0	0	0	0	0	0
Link:Species_Dictionary	Bacteria	Proteobacteria	Alphaproteobacteria	Rhizobiales	Rhizobiaceae	Rhizobium	Rhizobium sp. p49(2011)	0	0	1	0	0	0	0	0	0	0		0	0	0	0	0	0	0	0	0	0
Link:Species_Dictionary	Bacteria	Proteobacteria	Alphaproteobacteria	Rhizobiales	Rhizobiaceae	Sinorhizobium	Sinorhizobium sp. R-25067	0	0	0	1	0	0	0	0	0	0		0	0	0	0	0	0	0	0	0	0
Link:Species_Dictionary	Bacteria	Proteobacteria	Alphaproteobacteria	Rhizobiales	Xanthobacteraceae	Starkeya	Starkeya sp. R8-410	0	1	0	0	0	0	0	0	0	0		0	0	0	0	0	0	0	0	0	0
Link:Species_Dictionary	Bacteria	Proteobacteria	Alphaproteobacteria	Rhodobacterales	Rhodobacteraceae	Pannonibacter	Pannonibacter phragmitetus	0	3	0	1	0	0	0	0	0	0		0	0	0	0	0	0	0	0	0	0
Link:Species_Dictionary	Bacteria	Proteobacteria	Alphaproteobacteria	Rhodobacterales	Rhodobacteraceae	Paracoccus	Paracoccus sp. KKL-D2	0	0	0	0	0	0	0	0	0	0		1	0	0	0	0	0	0	0	0	0
Link:Species_Dictionary	Bacteria	Proteobacteria	Alphaproteobacteria	Rhodobacterales	Rhodobacteraceae	Paracoccus	Paracoccus sp. 'Mali 27'	1	0	0	0	0	0	0	0	0	0		0	0	0	0	0	0	0	0	0	0
Link:Species_Dictionary	Bacteria	Proteobacteria	Alphaproteobacteria	Rhodobacterales	Rhodobacteraceae	Paracoccus	Paracoccus sp. PA216	0	7	0	0	0	0	0	0	0	0		0	0	0	0	0	0	0	0	0	0
Link:Species_Dictionary	Bacteria	Proteobacteria	Alphaproteobacteria	Rhodobacterales	Rhodobacteraceae	Rhodobacter	Rhodobacter sp. Cr4-37	0	0	0	1	0	0	0	0	0	0		0	0	0	0	0	0	0	0	0	0
Link:Species_Dictionary	Bacteria	Proteobacteria	Alphaproteobacteria	Rhodobacterales	Rhodobacteraceae	Rubellimicrobium	Rubellimicrobium mesophilum	0	5	0	0	0	0	0	0	0	0		0	0	0	0	0	0	0	0	0	0
Link:Species_Dictionary	Bacteria	Proteobacteria	Alphaproteobacteria	Rhodobacterales	Rhodobacteraceae	Stappia	Stappia sp. 16-23	1	0	0	0	0	0	0	0	0	0		0	0	0	0	0	0	0	0	0	0
Link:Species_Dictionary	Bacteria	Proteobacteria	Alphaproteobacteria	Rhodospirillales	Acetobacteraceae	Unclassified	Acetobacteraceae bacterium GIMN 1.017	1	0	0	0	0	0	0	0	0	0		0	0	0	0	0	0	0	0	0	0
Link:Species_Dictionary	Bacteria	Proteobacteria	Alphaproteobacteria	Rhodospirillales	Rhodospirillaceae	Azospirillum	Azospirillum palatum	0	0	1	0	0	0	0	0	1	0		0	0	0	0	0	0	0	0	0	0
Link:Species_Dictionary	Bacteria	Proteobacteria	Alphaproteobacteria	Rhodospirillales	Rhodospirillaceae	Thalassospira	Thalassospira sp. 139Z-12	0	10	0	0	0	0	0	0	0	0		7	0	0	0	0	0	0	0	0	0
Link:Species_Dictionary	Bacteria	Proteobacteria	Alphaproteobacteria	Sphingomonadales	Sphingomonadaceae	Sphingobium	Sphingobium chlorophenolicum	0	1	0	0	0	0	0	0	0	0		0	0	0	0	0	0	0	0	0	0
Link:Species_Dictionary	Bacteria	Proteobacteria	Alphaproteobacteria	Sphingomonadales	Sphingomonadaceae	Sphingomonas	Sphingomonas hankookensis	0	11	0	0	0	0	0	0	0	0		0	0	0	0	0	0	0	0	0	0
Link:Species_Dictionary	Bacteria	Proteobacteria	Alphaproteobacteria	Sphingomonadales	Sphingomonadaceae	Sphingomonas	Sphingomonas sp. JS5(2011)	0	2	1	0	0	0	0	0	0	0		0	0	0	0	0	0	0	0	0	0
Link:Species_Dictionary	Bacteria	Proteobacteria	Alphaproteobacteria	Sphingomonadales	Sphingomonadaceae	Sphingomonas	Sphingomonas sp. PS193	1	1	0	0	0	0	0	0	0	0		0	0	0	0	0	0	0	0	0	0
Link:Species_Dictionary	Bacteria	Proteobacteria	Alphaproteobacteria	Sphingomonadales	Sphingomonadaceae	Sphingomonas	Sphingomonas sp. S5-786	0	1	0	0	0	0	0	0	0	0		0	0	0	0	0	0	0	0	0	0
Link:Species_Dictionary	Bacteria	Proteobacteria	Alphaproteobacteria	Sphingomonadales	Sphingomonadaceae	Sphingomonas	Sphingomonas sp. X7(2010)	0	0	0	1	0	0	0	0	0	0		0	0	0	0	0	0	0	0	0	0
Link:Species_Dictionary	Bacteria	Proteobacteria	Alphaproteobacteria	Unclassified	Unclassified	Unclassified	alpha proteobacterium GWS-BW-H152	1	5	0	0	0	0	0	0	0	0		0	0	0	0	0	0	0	0	0	0
Link:Species_Dictionary	Bacteria	Proteobacteria	Alphaproteobacteria	Unclassified	Unclassified	Unclassified	marine magnetic spirillum QH-2	0	0	0	0	0	0	0	2	0	0		0	0	0	0	1	73	0	7	34	0
Link:Species_Dictionary	Bacteria	Proteobacteria	Betaproteobacteria	Burkholderiales	Burkholderiaceae	Burkholderia	Burkholderia sp. IMP5GC	0	0	1	0	0	0	0	0	0	0		0	0	0	0	0	0	0	0	0	0
Link:Species_Dictionary	Bacteria	Proteobacteria	Betaproteobacteria	Burkholderiales	Burkholderiaceae	Cupriavidus	Cupriavidus sp. S-6	0	0	0	0	0	0	0	0	0	0		1	0	0	0	0	0	0	0	0	0
Link:Species_Dictionary	Bacteria	Proteobacteria	Betaproteobacteria	Burkholderiales	Burkholderiaceae	Ralstonia	Ralstonia sp. MSB2010	0	2	1	0	0	0	0	0	0	0		0	0	0	0	0	0	0	0	0	0
Link:Species_Dictionary	Bacteria	Proteobacteria	Betaproteobacteria	Burkholderiales	Comamonadaceae	Acidovorax	Acidovorax sp. 20/7G5	3	19	1	0	0	0	0	0	0	0		0	0	0	0	0	0	0	0	0	0
Link:Species_Dictionary	Bacteria	Proteobacteria	Betaproteobacteria	Burkholderiales	Comamonadaceae	Acidovorax	Acidovorax sp. AW3	0	1	0	0	3	0	0	0	1	2		0	0	0	0	0	0	0	0	0	1
Link:Species_Dictionary	Bacteria	Proteobacteria	Betaproteobacteria	Burkholderiales	Comamonadaceae	Acidovorax	Acidovorax sp. R-24336	0	0	0	0	0	0	0	0	0	0		0	0	1	0	0	0	0	0	0	0
Link:Species_Dictionary	Bacteria	Proteobacteria	Betaproteobacteria	Burkholderiales	Comamonadaceae	Acidovorax	Acidovorax sp. R-24667	0	0	0	0	0	0	0	0	0	0		0	0	0	1	0	0	0	0	0	0
Link:Species_Dictionary	Bacteria	Proteobacteria	Betaproteobacteria	Burkholderiales	Comamonadaceae	Acidovorax	Acidovorax sp. XJ-L63	0	0	0	4	5	0	0	0	0	0		1	0	0	0	0	0	0	0	0	0
Link:Species_Dictionary	Bacteria	Proteobacteria	Betaproteobacteria	Burkholderiales	Comamonadaceae	Comamonas	Comamonas aquatica	0	0	0	0	0	1	0	1	0	1		0	0	0	0	0	0	0	0	0	0
Link:Species_Dictionary	Bacteria	Proteobacteria	Betaproteobacteria	Burkholderiales	Comamonadaceae	Comamonas	Comamonas sp. B0156	0	0	0	0	3	0	0	0	2	3		0	0	0	0	0	0	0	0	1	0
Link:Species_Dictionary	Bacteria	Proteobacteria	Betaproteobacteria	Burkholderiales	Comamonadaceae	Unclassified	dehydroabietic acid-degrading bacterium DhA-73	0	1	0	0	0	0	0	0	0	0		0	0	0	0	0	0	0	0	0	0
Link:Species_Dictionary	Bacteria	Proteobacteria	Betaproteobacteria	Burkholderiales	Oxalobacteraceae	Duganella	Duganella violaceinigra	1	0	0	0	0	0	0	0	0	0		0	0	0	0	0	0	0	0	0	0
Link:Species_Dictionary	Bacteria	Proteobacteria	Betaproteobacteria	Burkholderiales	Oxalobacteraceae	Herbaspirillum	Herbaspirillum sp. JC206	0	1	0	0	0	0	0	0	0	0		0	0	0	0	0	0	0	0	0	0
Link:Species_Dictionary	Bacteria	Proteobacteria	Betaproteobacteria	Burkholderiales	Oxalobacteraceae	Janthinobacterium	Janthinobacterium sp. TP-Snow-C16	1	0	0	3	0	0	0	0	0	0		0	0	0	0	0	0	0	0	0	0
Link:Species_Dictionary	Bacteria	Proteobacteria	Betaproteobacteria	Burkholderiales	Oxalobacteraceae	Janthinobacterium	Janthinobacterium sp. J3	0	1	0	0	0	0	0	0	0	0		0	0	0	0	0	0	0	0	0	0
Link:Species_Dictionary	Bacteria	Proteobacteria	Betaproteobacteria	Burkholderiales	Oxalobacteraceae	Massilia	Massilia sp. Sco-A26	2	0	0	0	0	0	0	0	0	0		0	0	0	0	0	0	0	0	0	0
Link:Species_Dictionary	Bacteria	Proteobacteria	Betaproteobacteria	Burkholderiales	Oxalobacteraceae	Unclassified	Oxalobacteraceae bacterium KVD-1921-01	2	4	0	0	0	0	0	0	0	0		0	0	0	0	0	0	0	0	0	0
Link:Species_Dictionary	Bacteria	Proteobacteria	Betaproteobacteria	Burkholderiales	Oxalobacteraceae	Unclassified	Oxalobacteraceae bacterium Cr9-30	1	0	0	0	0	0	0	0	0	0		0	0	0	0	0	0	0	0	0	0
Link:Species_Dictionary	Bacteria	Proteobacteria	Betaproteobacteria	Burkholderiales	Sutterellaceae	Parasutterella	Parasutterella excrementihominis	91	63	457	90	386	808	192	415	187	335		79	15	173	117	1259	607	452	578	459	221
Link:Species_Dictionary	Bacteria	Proteobacteria	Betaproteobacteria	Burkholderiales	Unclassified	Aquabacterium	Aquabacterium sp. P-136	1	0	0	0	0	0	0	0	0	0		0	0	0	0	0	0	0	0	0	0
Link:Species_Dictionary	Bacteria	Proteobacteria	Betaproteobacteria	Burkholderiales	Unclassified	Aquabacterium	Aquabacterium sp. DQS-11	0	3	0	0	0	0	0	0	0	0		0	0	0	0	0	0	0	0	0	0
Link:Species_Dictionary	Bacteria	Proteobacteria	Betaproteobacteria	Neisseriales	Neisseriaceae	Neisseria	Neisseria canis	0	1	0	0	0	0	0	0	0	0		0	0	0	0	0	0	0	0	0	0
Link:Species_Dictionary	Bacteria	Proteobacteria	Betaproteobacteria	Neisseriales	Neisseriaceae	Neisseria	Neisseria flava	0	1	0	0	0	0	0	0	0	0		0	0	0	0	0	0	0	0	0	0
Link:Species_Dictionary	Bacteria	Proteobacteria	Betaproteobacteria	Neisseriales	Neisseriaceae	Neisseria	Neisseria sp. J01	1	0	0	0	0	0	0	0	0	0		0	0	0	0	0	0	0	0	0	0
Link:Species_Dictionary	Bacteria	Proteobacteria	Betaproteobacteria	Unclassified	Unclassified	Unclassified	beta proteobacterium A62-16	0	1	0	0	0	0	0	0	0	0		0	0	0	0	0	0	0	0	0	0
Link:Species_Dictionary	Bacteria	Proteobacteria	Deltaproteobacteria	Desulfovibrionales	Desulfonatronumaceae	Desulfonatronum	Desulfonatronum thiosulfatophilum	5	0	0	0	0	0	0	0	0	0		0	0	0	0	0	0	0	0	0	0
Link:Species_Dictionary	Bacteria	Proteobacteria	Deltaproteobacteria	Desulfovibrionales	Desulfovibrionaceae	Desulfovibrio	Desulfovibrio alcoholivorans	10	0	0	0	0	0	0	0	0	0		0	0	0	0	0	0	0	0	0	0
Link:Species_Dictionary	Bacteria	Proteobacteria	Deltaproteobacteria	Desulfovibrionales	Desulfovibrionaceae	Desulfovibrio	Desulfovibrio desulfuricans	77	10	0	0	0	0	0	0	0	0		267	2	0	0	0	0	0	0	0	0
Link:Species_Dictionary	Bacteria	Proteobacteria	Deltaproteobacteria	Desulfovibrionales	Desulfovibrionaceae	Desulfovibrio	Desulfovibrio fairfieldensis	2	0	0	0	0	0	0	0	0	0		0	0	0	0	0	0	0	0	0	0
Link:Species_Dictionary	Bacteria	Proteobacteria	Deltaproteobacteria	Desulfovibrionales	Desulfovibrionaceae	Desulfovibrio	Desulfovibrio piger	7	0	0	0	0	0	0	0	0	0		0	2	0	0	0	0	0	0	0	0
Link:Species_Dictionary	Bacteria	Proteobacteria	Deltaproteobacteria	Desulfovibrionales	Desulfovibrionaceae	Desulfovibrio	Desulfovibrio sp. 6-71	36	0	0	0	0	0	0	0	0	0		3	1	0	0	0	0	0	0	0	0
Link:Species_Dictionary	Bacteria	Proteobacteria	Deltaproteobacteria	Desulfovibrionales	Desulfovibrionaceae	Desulfovibrio	Desulfovibrio sp. ABHU1SBfatS	0	0	0	0	0	0	0	0	0	0		0	0	0	1	0	0	0	0	0	0
Link:Species_Dictionary	Bacteria	Proteobacteria	Deltaproteobacteria	Desulfovibrionales	Desulfovibrionaceae	Desulfovibrio	Desulfovibrio sp. ABHU2SB	0	0	0	0	0	0	0	0	0	0		0	0	12	12	0	0	0	0	0	0
Link:Species_Dictionary	Bacteria	Proteobacteria	Deltaproteobacteria	Desulfovibrionales	Desulfovibrionaceae	Desulfovibrio	Desulfovibrio sp. 'Bendigo A'	1	0	0	0	0	0	0	0	0	0		0	0	0	0	0	0	0	0	0	0
Link:Species_Dictionary	Bacteria	Proteobacteria	Deltaproteobacteria	Desulfovibrionales	Desulfovibrionaceae	Desulfovibrio	Desulfovibrio sp. D4	396	19	0	0	0	0	0	0	0	0		11	4	0	0	0	0	0	0	0	0
Link:Species_Dictionary	Bacteria	Proteobacteria	Deltaproteobacteria	Desulfovibrionales	Desulfovibrionaceae	Desulfovibrio	Desulfovibrio sp. DSM12803	4	0	0	0	0	0	0	0	0	0		0	0	1	0	0	0	0	0	0	0
Link:Species_Dictionary	Bacteria	Proteobacteria	Deltaproteobacteria	Desulfovibrionales	Desulfovibrionaceae	Desulfovibrio	Desulfovibrio sp. LNB1	6	122	1	1	0	0	0	0	0	0		1	83	1	0	0	0	0	0	0	0
Link:Species_Dictionary	Bacteria	Proteobacteria	Deltaproteobacteria	Desulfovibrionales	Desulfovibrionaceae	Desulfovibrio	Desulfovibrio sp. LNB2	2	14	0	0	0	0	0	0	0	0		57	39	1	21	0	0	0	0	0	0
Link:Species_Dictionary	Bacteria	Proteobacteria	Deltaproteobacteria	Desulfovibrionales	Desulfovibrionaceae	Lawsonia	Lawsonia intracellularis	0	1	0	1	0	0	0	0	0	0		2	1	0	1	1	5	2	0	3	0
Link:Species_Dictionary	Bacteria	Proteobacteria	Deltaproteobacteria	Desulfovibrionales	Unclassified	Unclassified	Desulfovibrionales bacterium 'ARUP UnID 293'	1	0	0	0	0	0	0	0	0	0		0	0	0	0	0	0	0	0	0	0
Link:Species_Dictionary	Bacteria	Proteobacteria	Deltaproteobacteria	Unclassified	Unclassified	Unclassified	delta proteobacterium BL50	0	0	1	0	0	0	0	0	0	0		0	0	0	1	0	0	0	0	0	0
Link:Species_Dictionary	Bacteria	Proteobacteria	Deltaproteobacteria	Unclassified	Unclassified	Unclassified	delta proteobacterium ML-1	4	0	0	0	0	0	0	0	0	0		0	0	0	0	0	0	0	0	0	0
Link:Species_Dictionary	Bacteria	Proteobacteria	Deltaproteobacteria	Unclassified	Unclassified	Unclassified	delta proteobacterium ZZ-1	14	0	0	0	0	0	0	0	0	0		0	1	0	0	0	0	0	0	0	0
Link:Species_Dictionary	Bacteria	Proteobacteria	Epsilonproteobacteria	Campylobacterales	Helicobacteraceae	Helicobacter	Helicobacter ganmani	16	50	2	8	0	0	0	0	0	0		177	182	0	58	0	0	0	0	0	0
Link:Species_Dictionary	Bacteria	Proteobacteria	Gammaproteobacteria	Aeromonadales	Aeromonadaceae	Aeromonas	Aeromonas caviae	0	1	0	0	1	0	0	0	0	0		0	0	0	0	0	0	0	0	0	0
Link:Species_Dictionary	Bacteria	Proteobacteria	Gammaproteobacteria	Alteromonadales	Shewanellaceae	Shewanella	Shewanella sp. 01WB02.2-27	0	1	0	0	0	0	0	0	0	0		0	0	0	0	0	0	0	0	0	0
Link:Species_Dictionary	Bacteria	Proteobacteria	Gammaproteobacteria	Alteromonadales	Shewanellaceae	Shewanella	Shewanella sp. ANA-3	0	0	0	0	1	0	0	0	0	0		0	0	0	0	0	0	0	0	0	0
Link:Species_Dictionary	Bacteria	Proteobacteria	Gammaproteobacteria	Alteromonadales	Shewanellaceae	Shewanella	Shewanella sp. S2	0	1	0	0	0	0	0	0	0	0		0	0	0	0	0	0	0	0	0	0
Link:Species_Dictionary	Bacteria	Proteobacteria	Gammaproteobacteria	Enterobacteriales	Enterobacteriaceae	Escherichia	Escherichia coli	2	0	0	1	9	1	0	0	0	0		0	0	3	1	0	1	6	0	0	0
Link:Species_Dictionary	Bacteria	Proteobacteria	Gammaproteobacteria	Enterobacteriales	Enterobacteriaceae	Shigella	Shigella sonnei	0	0	0	0	1	0	0	0	0	0		0	0	0	0	0	0	5	0	0	0
Link:Species_Dictionary	Bacteria	Proteobacteria	Gammaproteobacteria	Oceanospirillales	Halomonadaceae	Halomonas	Halomonas sp. JL1044	0	0	0	0	0	0	0	0	1	0		0	0	0	0	0	0	0	0	0	0
Link:Species_Dictionary	Bacteria	Proteobacteria	Gammaproteobacteria	Pseudomonadales	Moraxellaceae	Acinetobacter	Acinetobacter junii	0	1	0	2	0	0	0	0	0	0		0	0	0	0	0	0	0	0	0	0
Link:Species_Dictionary	Bacteria	Proteobacteria	Gammaproteobacteria	Pseudomonadales	Moraxellaceae	Acinetobacter	Acinetobacter sp. 50	0	0	0	1	0	0	0	0	0	0		0	0	0	0	0	0	0	0	0	0
Link:Species_Dictionary	Bacteria	Proteobacteria	Gammaproteobacteria	Pseudomonadales	Moraxellaceae	Acinetobacter	Acinetobacter sp. C115	0	1	0	0	0	0	0	0	0	0		0	0	0	0	0	0	0	0	0	0
Link:Species_Dictionary	Bacteria	Proteobacteria	Gammaproteobacteria	Pseudomonadales	Moraxellaceae	Acinetobacter	Acinetobacter sp. JF32	0	0	0	0	0	0	0	0	0	1		0	0	0	0	0	0	0	0	0	0
Link:Species_Dictionary	Bacteria	Proteobacteria	Gammaproteobacteria	Pseudomonadales	Moraxellaceae	Acinetobacter	Acinetobacter tjernbergiae	0	0	0	0	0	0	0	0	1	0		0	0	0	0	0	0	0	0	0	0
Link:Species_Dictionary	Bacteria	Proteobacteria	Gammaproteobacteria	Pseudomonadales	Moraxellaceae	Moraxella	Moraxella sp. D30C2A	0	3	0	2	0	0	0	0	0	0		0	0	0	0	0	0	0	0	0	0
Link:Species_Dictionary	Bacteria	Proteobacteria	Gammaproteobacteria	Pseudomonadales	Pseudomonadaceae	Pseudomonas	Pseudomonas alcaligenes	0	0	0	0	1	0	0	0	0	0		0	0	0	0	0	0	0	0	0	0
Link:Species_Dictionary	Bacteria	Proteobacteria	Gammaproteobacteria	Pseudomonadales	Pseudomonadaceae	Pseudomonas	Pseudomonas sp. CO-1	0	1	0	0	0	0	0	0	0	0		0	0	0	0	0	0	0	0	0	0
Link:Species_Dictionary	Bacteria	Proteobacteria	Gammaproteobacteria	Pseudomonadales	Pseudomonadaceae	Pseudomonas	Pseudomonas sp. LB-2	10	28	2	0	7	0	0	0	1	2		1	0	0	0	0	0	0	0	0	0
Link:Species_Dictionary	Bacteria	Proteobacteria	Gammaproteobacteria	Pseudomonadales	Pseudomonadaceae	Pseudomonas	Pseudomonas sp. P4(2010)	0	1	0	0	0	0	0	0	0	0		0	0	0	0	0	0	0	0	0	0
Link:Species_Dictionary	Bacteria	Proteobacteria	Gammaproteobacteria	Pseudomonadales	Pseudomonadaceae	Pseudomonas	Pseudomonas stutzeri	0	2	0	2	0	0	0	0	0	0		0	0	0	0	0	0	0	0	0	0
Link:Species_Dictionary	Bacteria	Proteobacteria	Unclassified	Unclassified	Unclassified	Unclassified	Pseudomonas sp.	0	0	0	1	0	0	0	0	0	0		0	0	0	0	0	0	0	0	0	0
Link:Species_Dictionary	Bacteria	Spirochaetes	Spirochaetia	Spirochaetales	Spirochaetaceae	Treponema	Treponema sp. VIII:23:394	0	4	0	0	0	0	0	0	0	0		1	10	0	0	0	0	0	0	0	0
Link:Species_Dictionary	Bacteria	Tenericutes	Mollicutes	Acholeplasmatales	Acholeplasmataceae	Acholeplasma	Acholeplasma granularum	0	0	0	0	0	0	0	0	0	0		3	1	0	0	0	0	0	0	0	0
Link:Species_Dictionary	Bacteria	Tenericutes	Mollicutes	Acholeplasmatales	Unclassified	Unclassified	Acholeplasmatales bacterium canine oral taxon 316	0	0	0	0	1	2	0	1	0	0		1	5	0	1	0	3	15	8	4	1
Link:Species_Dictionary	Bacteria	Tenericutes	Mollicutes	Mycoplasmatales	Mycoplasmataceae	Ureaplasma	Ureaplasma urealyticum	1	0	0	0	0	0	0	0	0	0		0	0	0	0	0	0	0	0	0	0
Link:Species_Dictionary	Bacteria	Verrucomicrobia	Verrucomicrobiae	Verrucomicrobiales	Verrucomicrobiaceae	Akkermansia	Akkermansia muciniphila	23964	15324	181	504	0	0	0	0	0	0		9478	23571	3449	612	0	0	0	0	0	0
Link:Species_Dictionary	Bacteria	Unclassified	Unclassified	Unclassified	Unclassified	Unclassified	agricultural soil bacterium SI-15	1	2	0	0	0	0	0	0	0	0		0	0	0	0	0	0	0	0	0	0
Link:Species_Dictionary	Bacteria	Unclassified	Unclassified	Unclassified	Unclassified	Unclassified	anaerobic bacterium U3/P-1	0	0	0	0	0	0	0	0	0	0		1	2	1	2	0	0	1	1	2	3
Link:Species_Dictionary	Bacteria	Unclassified	Unclassified	Unclassified	Unclassified	Unclassified	anaerobic bacterium Zn2	0	0	0	0	0	0	0	0	0	0		0	1	2	0	0	0	0	0	0	0
Link:Species_Dictionary	Bacteria	Unclassified	Unclassified	Unclassified	Unclassified	Unclassified	aquatic bacterium R1-B25	2	0	0	0	0	0	0	0	0	0		0	0	0	0	0	0	0	0	0	0
Link:Species_Dictionary	Bacteria	Unclassified	Unclassified	Unclassified	Unclassified	Unclassified	bacterium CT-m2	2	10	7	46	0	0	0	0	0	0		4	2	4	0	0	0	0	0	0	0
Link:Species_Dictionary	Bacteria	Unclassified	Unclassified	Unclassified	Unclassified	Unclassified	bacterium gwi41	0	0	0	1	0	0	0	0	0	0		0	0	0	0	0	0	0	0	0	0
Link:Species_Dictionary	Bacteria	Unclassified	Unclassified	Unclassified	Unclassified	Unclassified	bacterium IARFR1792	0	0	0	0	0	0	0	0	0	0		0	0	0	0	0	0	1	0	0	0
Link:Species_Dictionary	Bacteria	Unclassified	Unclassified	Unclassified	Unclassified	Unclassified	bacterium IARFR1894	0	0	0	0	0	0	0	0	0	0		0	0	0	0	0	0	2	0	0	0
Link:Species_Dictionary	Bacteria	Unclassified	Unclassified	Unclassified	Unclassified	Unclassified	bacterium IARFR2296	0	0	0	0	0	0	0	0	0	0		0	0	0	0	1	0	4	1	0	0
Link:Species_Dictionary	Bacteria	Unclassified	Unclassified	Unclassified	Unclassified	Unclassified	bacterium ii1264	0	0	4	0	0	1	0	8	0	0		0	0	1	0	0	0	6	0	1	0
Link:Species_Dictionary	Bacteria	Unclassified	Unclassified	Unclassified	Unclassified	Unclassified	bacterium Irt-JG1-64	0	0	0	0	0	0	0	0	0	0		0	0	5	2	1	1	2	0	0	0
Link:Species_Dictionary	Bacteria	Unclassified	Unclassified	Unclassified	Unclassified	Unclassified	bacterium NLAE-zl-C262	0	0	0	0	0	0	0	0	0	0		0	0	0	0	0	1	0	0	0	0
Link:Species_Dictionary	Bacteria	Unclassified	Unclassified	Unclassified	Unclassified	Unclassified	bacterium NLAE-zl-C273	0	0	0	0	0	0	0	0	0	0		0	1	0	0	0	0	0	0	0	0
Link:Species_Dictionary	Bacteria	Unclassified	Unclassified	Unclassified	Unclassified	Unclassified	bacterium NLAE-zl-C313	1	0	0	0	0	0	0	0	0	0		0	0	0	0	0	0	0	0	0	0
Link:Species_Dictionary	Bacteria	Unclassified	Unclassified	Unclassified	Unclassified	Unclassified	bacterium NLAE-zl-C349	0	1	0	0	0	0	0	0	0	0		0	0	0	0	0	1	0	0	0	0
Link:Species_Dictionary	Bacteria	Unclassified	Unclassified	Unclassified	Unclassified	Unclassified	bacterium NLAE-zl-C474	1	0	0	0	0	0	0	0	0	0		0	0	0	0	0	0	0	0	0	0
Link:Species_Dictionary	Bacteria	Unclassified	Unclassified	Unclassified	Unclassified	Unclassified	bacterium NLAE-zl-C544	0	0	1	0	0	0	0	0	0	0		0	0	0	0	0	0	0	0	0	0
Link:Species_Dictionary	Bacteria	Unclassified	Unclassified	Unclassified	Unclassified	Unclassified	bacterium NLAE-zl-G411	0	0	0	0	0	0	0	0	0	0		0	0	0	0	0	0	0	2	0	0
Link:Species_Dictionary	Bacteria	Unclassified	Unclassified	Unclassified	Unclassified	Unclassified	bacterium NLAE-zl-H350	0	0	0	0	0	0	0	0	0	0		0	0	0	0	0	0	1	0	0	0
Link:Species_Dictionary	Bacteria	Unclassified	Unclassified	Unclassified	Unclassified	Unclassified	bacterium NLAE-zl-H528	0	0	0	0	0	0	0	0	0	0		0	0	0	0	0	0	0	1	0	0
Link:Species_Dictionary	Bacteria	Unclassified	Unclassified	Unclassified	Unclassified	Unclassified	bacterium NLAE-zl-H64	0	0	0	0	0	0	2	0	3	0		0	0	0	0	5	7	22	6	48	7
Link:Species_Dictionary	Bacteria	Unclassified	Unclassified	Unclassified	Unclassified	Unclassified	bacterium NLAE-zl-H75	0	0	0	0	0	0	0	0	0	0		0	0	0	0	0	0	1	0	0	0
Link:Species_Dictionary	Bacteria	Unclassified	Unclassified	Unclassified	Unclassified	Unclassified	bacterium NLAE-zl-P870	0	0	0	1	0	0	0	0	0	0		0	0	0	0	0	0	0	0	0	0
Link:Species_Dictionary	Bacteria	Unclassified	Unclassified	Unclassified	Unclassified	Unclassified	bacterium NLAE-zl-P895	7	1	0	0	1	0	0	0	0	0		0	3	0	1	0	0	0	0	1	0
Link:Species_Dictionary	Bacteria	Unclassified	Unclassified	Unclassified	Unclassified	Unclassified	bacterium NLAE-zl-P896	0	0	0	0	0	0	0	0	0	0		0	0	0	0	0	0	0	0	1	0
Link:Species_Dictionary	Bacteria	Unclassified	Unclassified	Unclassified	Unclassified	Unclassified	bacterium NLAE-zl-P919	11	0	0	0	0	0	0	0	0	0		0	0	0	0	0	0	0	0	0	0
Link:Species_Dictionary	Bacteria	Unclassified	Unclassified	Unclassified	Unclassified	Unclassified	bacterium NLAE-zl-P93	0	0	0	0	0	0	0	0	0	0		0	0	0	0	0	0	0	0	4	0
Link:Species_Dictionary	Bacteria	Unclassified	Unclassified	Unclassified	Unclassified	Unclassified	bacterium PFCr-3	1	0	0	0	0	0	0	0	0	0		0	0	0	0	0	0	0	0	0	0
Link:Species_Dictionary	Bacteria	Unclassified	Unclassified	Unclassified	Unclassified	Unclassified	bacterium str. 31285	0	0	0	0	0	0	0	0	0	0		0	0	0	0	2	15	5	16	15	0
Link:Species_Dictionary	Bacteria	Unclassified	Unclassified	Unclassified	Unclassified	Unclassified	bacterium WH1-8	0	0	0	0	2	0	0	0	0	0		0	0	0	0	24	0	0	13	18	0
Link:Species_Dictionary	Bacteria	Unclassified	Unclassified	Unclassified	Unclassified	Unclassified	bacterium WH2-2	0	0	0	0	0	0	0	0	0	0		0	0	0	1	0	0	1	0	0	0
Link:Species_Dictionary	Bacteria	Unclassified	Unclassified	Unclassified	Unclassified	Unclassified	bacterium WH3-2	0	0	0	9	7	2	0	2	0	2		5	3	1	4	11	0	7	24	22	4
Link:Species_Dictionary	Bacteria	Unclassified	Unclassified	Unclassified	Unclassified	Unclassified	bacterium WH4-9	0	0	0	0	0	0	0	0	0	0		0	0	0	1	0	0	0	0	0	0
Link:Species_Dictionary	Bacteria	Unclassified	Unclassified	Unclassified	Unclassified	Unclassified	bacterium WH5-5	0	0	0	1	0	0	0	0	0	0		0	0	0	0	0	0	0	0	0	0
Link:Species_Dictionary	Bacteria	Unclassified	Unclassified	Unclassified	Unclassified	Unclassified	bacterium YE273	1	0	0	0	0	0	0	0	0	0		0	0	0	0	0	0	0	0	0	0
Link:Species_Dictionary	Bacteria	Unclassified	Unclassified	Unclassified	Unclassified	Unclassified	bacterium YE57	0	0	0	0	0	0	0	0	0	0		0	2	0	0	0	3	0	0	0	0
Link:Species_Dictionary	Bacteria	Unclassified	Unclassified	Unclassified	Unclassified	Unclassified	bacterium YE59	0	0	0	0	0	0	0	0	0	0		0	0	0	1	0	0	0	0	0	0
Link:Species_Dictionary	Bacteria	Unclassified	Unclassified	Unclassified	Unclassified	Unclassified	bacterium YE61	1	0	0	0	0	0	0	0	0	0		0	0	0	0	0	0	1	0	0	0
Link:Species_Dictionary	Bacteria	Unclassified	Unclassified	Unclassified	Unclassified	Unclassified	butyrate-producing bacterium PH05YA09	0	0	0	1	0	0	0	0	0	0		0	0	0	0	0	0	0	0	0	0
Link:Species_Dictionary	Bacteria	Unclassified	Unclassified	Unclassified	Unclassified	Unclassified	butyrate-producing bacterium R4	0	0	0	0	0	0	0	0	0	0		0	0	0	0	0	0	0	1	1	0
Link:Species_Dictionary	Bacteria	Unclassified	Unclassified	Unclassified	Unclassified	Unclassified	fenpropathrin-degrading bacterium JQL3-5	8	0	1	0	0	0	0	3	2	3		0	0	0	0	31	0	2	2	7	0
Link:Species_Dictionary	Bacteria	Unclassified	Unclassified	Unclassified	Unclassified	Unclassified	Firmicutes str. C33	0	0	0	0	0	0	0	0	0	0		0	0	0	1	0	0	0	0	0	0
Link:Species_Dictionary	Bacteria	Unclassified	Unclassified	Unclassified	Unclassified	Unclassified	Firmicutes str. C34	0	0	1	1	0	0	0	0	0	0		2	0	2	3	0	0	3	0	14	3
Link:Species_Dictionary	Bacteria	Unclassified	Unclassified	Unclassified	Unclassified	Unclassified	Firmicutes str. C38	0	0	0	1	0	0	0	0	0	1		0	0	3	2	0	0	7	6	4	3
Link:Species_Dictionary	Bacteria	Unclassified	Unclassified	Unclassified	Unclassified	Unclassified	Gram-negative bacterium cL10-2b-4	8448	4641	1449	7433	3313	4357	3025	9246	2666	4194		9407	7137	3984	2030	10553	5020	10931	2998	6144	1672
Link:Species_Dictionary	Bacteria	Unclassified	Unclassified	Unclassified	Unclassified	Unclassified	Gram-negative bacterium cTPY-13	16	85	39	516	0	0	0	0	0	0		266	384	106	73	0	0	0	0	0	0
Link:Species_Dictionary	Bacteria	Unclassified	Unclassified	Unclassified	Unclassified	Unclassified	human intestinal bacterium DZE	0	0	0	9	0	0	0	0	0	0		0	1	0	0	0	0	0	0	0	0
Link:Species_Dictionary	Bacteria	Unclassified	Unclassified	Unclassified	Unclassified	Unclassified	human intestinal firmicute CJ31	3	35	5	4	0	0	0	0	0	0		89	147	49	51	3	31	47	2	38	6
Link:Species_Dictionary	Bacteria	Unclassified	Unclassified	Unclassified	Unclassified	Unclassified	human intestinal firmicute CJ36	1	1	0	5	0	0	0	0	0	0		3	7	0	4	1	2	0	0	0	0
Link:Species_Dictionary	Bacteria	Unclassified	Unclassified	Unclassified	Unclassified	Unclassified	human intestinal firmicute CJ6	19	105	0	21	2	0	2	11	0	9		278	93	24	42	157	78	101	63	53	59
Link:Species_Dictionary	Bacteria	Unclassified	Unclassified	Unclassified	Unclassified	Unclassified	human intestinal firmicute CJ7	6	49	3	59	2	0	0	1	0	0		144	58	12	15	45	32	57	27	44	21
Link:Species_Dictionary	Bacteria	Unclassified	Unclassified	Unclassified	Unclassified	Unclassified	human intestinal firmicute CO10	0	0	0	0	0	0	0	0	0	0		0	0	0	0	0	0	1	0	0	0
Link:Species_Dictionary	Bacteria	Unclassified	Unclassified	Unclassified	Unclassified	Unclassified	human intestinal firmicute CO2	1	0	0	0	0	0	0	0	0	0		0	0	0	1	0	0	44	0	0	0
Link:Species_Dictionary	Bacteria	Unclassified	Unclassified	Unclassified	Unclassified	Unclassified	human intestinal firmicute CO31	1	3	0	0	1	0	0	0	0	0		27	2	0	0	0	2	0	0	0	0
Link:Species_Dictionary	Bacteria	Unclassified	Unclassified	Unclassified	Unclassified	Unclassified	intestinal bacterium CG19-1	0	0	0	0	0	0	0	0	0	0		0	0	0	0	0	0	0	1	0	0
Link:Species_Dictionary	Bacteria	Unclassified	Unclassified	Unclassified	Unclassified	Unclassified	marine bacterium SCRIPPS_94	0	0	0	0	0	0	0	0	0	0		0	18	0	0	0	0	0	0	0	0
Link:Species_Dictionary	Bacteria	Unclassified	Unclassified	Unclassified	Unclassified	Unclassified	rumen bacterium NK2A1	3	53	0	1	0	0	0	0	0	0		1	7	3	2	0	2	0	1	0	0
Link:Species_Dictionary	Bacteria	Unclassified	Unclassified	Unclassified	Unclassified	Unclassified	rumen bacterium NK2A14	0	0	1	0	0	0	0	0	0	0		0	0	0	1	0	0	2	0	1	0
Link:Species_Dictionary	Bacteria	Unclassified	Unclassified	Unclassified	Unclassified	Unclassified	rumen bacterium NK2B42	1	0	0	0	0	0	0	0	0	0		0	0	0	0	0	0	0	0	0	0
Link:Species_Dictionary	Bacteria	Unclassified	Unclassified	Unclassified	Unclassified	Unclassified	rumen bacterium NK2C32	0	1	0	0	0	0	0	0	0	0		1	0	0	0	0	1	0	0	0	0
Link:Species_Dictionary	Bacteria	Unclassified	Unclassified	Unclassified	Unclassified	Unclassified	rumen bacterium NK3A39	0	1	3	0	0	2	1	0	0	4		0	58	2	100	1	500	166	0	2	0
Link:Species_Dictionary	Bacteria	Unclassified	Unclassified	Unclassified	Unclassified	Unclassified	rumen bacterium NK3A76	4	43	0	0	0	0	0	0	0	0		67	30	78	0	0	0	0	0	0	0
Link:Species_Dictionary	Bacteria	Unclassified	Unclassified	Unclassified	Unclassified	Unclassified	rumen bacterium NK3B98	3	1	1	0	0	0	0	0	0	0		1	4	2	0	0	0	0	0	0	0
Link:Species_Dictionary	Bacteria	Unclassified	Unclassified	Unclassified	Unclassified	Unclassified	rumen bacterium NK4A136	1	1	1	0	0	0	0	0	0	0		0	0	3	1	0	0	0	0	0	0
Link:Species_Dictionary	Bacteria	Unclassified	Unclassified	Unclassified	Unclassified	Unclassified	rumen bacterium NK4A142	0	0	0	0	0	0	0	0	0	0		0	0	0	0	0	0	2	2	0	0
Link:Species_Dictionary	Bacteria	Unclassified	Unclassified	Unclassified	Unclassified	Unclassified	rumen bacterium NK4A179	8	9	0	0	0	0	0	0	0	0		4	7	144	6	0	0	0	0	0	0
Link:Species_Dictionary	Bacteria	Unclassified	Unclassified	Unclassified	Unclassified	Unclassified	rumen bacterium NK4A214	0	12	4	5	1	0	0	0	0	0		101	87	14	15	14	11	34	12	1	14
Link:Species_Dictionary	Bacteria	Unclassified	Unclassified	Unclassified	Unclassified	Unclassified	rumen bacterium NK4A62	0	0	0	0	0	0	0	0	0	0		0	0	1	2	1	0	0	0	0	0
Link:Species_Dictionary	Bacteria	Unclassified	Unclassified	Unclassified	Unclassified	Unclassified	rumen bacterium NK4A65	1	0	18	42	3	0	2	0	0	0		0	1	104	0	3	0	0	0	0	0
Link:Species_Dictionary	Bacteria	Unclassified	Unclassified	Unclassified	Unclassified	Unclassified	rumen bacterium NK4A76	6	146	0	0	0	0	0	2	1	0		149	476	21	2	2	108	145	141	110	54
Link:Species_Dictionary	Bacteria	Unclassified	Unclassified	Unclassified	Unclassified	Unclassified	rumen bacterium NK4A78	0	0	0	0	0	0	0	0	0	0		0	0	0	1	0	0	1	0	1	0
Link:Species_Dictionary	Bacteria	Unclassified	Unclassified	Unclassified	Unclassified	Unclassified	rumen bacterium NK4A95	0	1	0	0	0	0	0	0	0	0		0	0	0	2	0	0	3	1	1	0
Link:Species_Dictionary	Bacteria	Unclassified	Unclassified	Unclassified	Unclassified	Unclassified	rumen bacterium NK4B19	0	0	0	0	0	0	0	0	0	0		0	3	2	2	0	0	0	0	0	0
Link:Species_Dictionary	Bacteria	Unclassified	Unclassified	Unclassified	Unclassified	Unclassified	rumen bacterium NK4B32	1	1	0	0	0	0	0	0	0	0		1	0	6	7	0	0	0	0	0	0
Link:Species_Dictionary	Bacteria	Unclassified	Unclassified	Unclassified	Unclassified	Unclassified	rumen bacterium NK4B4	23	0	0	0	1	0	1	0	0	2		61	0	2	2	64	60	7	12	62	2
Link:Species_Dictionary	Bacteria	Unclassified	Unclassified	Unclassified	Unclassified	Unclassified	rumen bacterium NK4B65	129	5	9	6	0	0	0	1	0	1		86	19	17	9	0	465	5	21	24	33
Link:Species_Dictionary	Bacteria	Unclassified	Unclassified	Unclassified	Unclassified	Unclassified	rumen bacterium NK4C107	0	0	0	0	0	0	0	0	0	0		0	0	3	3	0	0	1	0	1	0
Link:Species_Dictionary	Bacteria	Unclassified	Unclassified	Unclassified	Unclassified	Unclassified	rumen bacterium NK4C38	7	5	0	0	0	0	0	1	0	0		0	3	1	3	2	2	2	6	2	0
Link:Species_Dictionary	Bacteria	Unclassified	Unclassified	Unclassified	Unclassified	Unclassified	rumen bacterium R-15	2	4	1	143	0	3	1	1	0	0		14	19	8	0	4	2	1	7	5	4
Link:Species_Dictionary	Bacteria	Unclassified	Unclassified	Unclassified	Unclassified	Unclassified	rumen bacterium R-20	2	19	2	59	0	0	3	0	0	0		31	2	3	8	8	94	2	10	12	0
Link:Species_Dictionary	Bacteria	Unclassified	Unclassified	Unclassified	Unclassified	Unclassified	rumen bacterium R-21	6	0	0	0	0	0	0	0	0	0		0	16	0	0	0	0	0	0	0	0
Link:Species_Dictionary	Bacteria	Unclassified	Unclassified	Unclassified	Unclassified	Unclassified	rumen bacterium R-25	0	0	0	0	0	0	0	0	0	0		0	0	1	0	0	0	0	0	0	0
Link:Species_Dictionary	Bacteria	Unclassified	Unclassified	Unclassified	Unclassified	Unclassified	rumen bacterium R-26	0	0	0	0	0	0	0	0	0	0		0	0	1	0	0	0	0	0	0	0
Link:Species_Dictionary	Bacteria	Unclassified	Unclassified	Unclassified	Unclassified	Unclassified	rumen bacterium R-7	5	47	1	2	0	0	0	0	0	0		57	115	11	20	0	0	0	0	0	0
Link:Species_Dictionary	Bacteria	Unclassified	Unclassified	Unclassified	Unclassified	Unclassified	rumen bacterium YS2	5	56	1	0	0	1	0	0	1	0		7	19	17	6	3	33	2	11	6	2
Link:Species_Dictionary	Bacteria	Unclassified	Unclassified	Unclassified	Unclassified	Unclassified	soil bacterium S30D2	0	2	0	0	0	0	0	0	0	0		0	0	0	0	0	0	0	0	0	0
Link:Species_Dictionary	Bacteria	Unclassified	Unclassified	Unclassified	Unclassified	Unclassified	swine fecal bacterium FPC110	1	0	0	0	0	0	0	0	0	0		0	0	0	2	0	0	1	1	0	1
Link:Species_Dictionary	Bacteria	Unclassified	Unclassified	Unclassified	Unclassified	Unclassified	swine fecal bacterium FPC69	0	0	0	0	0	0	0	0	0	0		0	0	0	1	0	0	0	0	0	0
Link:Species_Dictionary	Bacteria	Unclassified	Unclassified	Unclassified	Unclassified	Unclassified	swine fecal bacterium FPC73	0	2	0	8	0	0	0	6	1	0		1	0	0	2	0	1	9	1	1	0
Link:Species_Dictionary	Bacteria	Unclassified	Unclassified	Unclassified	Unclassified	Unclassified	swine manure pit bacterium PPC14	0	0	0	0	0	0	0	0	0	0		0	0	0	1	0	0	0	0	0	0
Link:Species_Dictionary	Bacteria	Unclassified	Unclassified	Unclassified	Unclassified	Unclassified	swine manure pit bacterium PPC29	0	0	0	0	0	0	0	0	0	0		0	1	0	0	0	0	0	0	0	0
Link:Species_Dictionary	Bacteria	Unclassified	Unclassified	Unclassified	Unclassified	Unclassified	swine manure pit bacterium PPC91	1	1	0	0	0	0	0	0	0	0		0	0	0	0	2	0	1	3	0	1
Link:Species_Dictionary	Bacteria	Unclassified	Unclassified	Unclassified	Unclassified	Unclassified	swine manure pit bacterium PPC93	0	0	0	0	0	0	0	0	0	0		0	0	0	1	0	0	0	0	0	0
Link:Species_Dictionary	Bacteria	Unclassified	Unclassified	Unclassified	Unclassified	Unclassified	TM7 phylum sp. oral taxon 348	0	1	0	0	0	0	0	0	0	0		0	0	0	0	0	0	0	0	0	0
Link:Species_Dictionary	Bacteria	Unclassified	Unclassified	Unclassified	Unclassified	Unclassified	TM7 phylum sp. oral taxon 351	23	74	55	169	50	68	6	143	32	17		109	197	79	55	163	97	140	139	210	139
Link:Species_Dictionary	Bacteria	Unclassified	Unclassified	Unclassified	Unclassified	Unclassified	TM7 phylum sp. oral taxon 437	0	3	0	0	0	0	0	0	0	0		0	0	0	0	0	0	0	0	0	0
Link:Species_Dictionary	Bacteria	Unclassified	Unclassified	Unclassified	Unclassified	Unclassified	unidentified eubacterium clone BSV13	0	0	0	0	0	1	0	0	0	1		0	0	0	0	0	0	0	0	1	1
Link:Species_Dictionary	Bacteria	Unclassified	Unclassified	Unclassified	Unclassified	Unclassified	unidentified eubacterium clone BSV27	0	1	0	0	0	0	0	0	0	0		7	2	0	0	0	0	0	0	0	0
Link:Species_Dictionary	Bacteria	Unclassified	Unclassified	Unclassified	Unclassified	Unclassified	unidentified eubacterium clone BSV61	0	0	0	0	0	0	0	0	0	0		0	0	0	0	0	0	2	0	0	0
Link:Species_Dictionary	Bacteria	Unclassified	Unclassified	Unclassified	Unclassified	Unclassified	unidentified eubacterium clone BSV73	1	0	0	0	2	0	0	0	0	0		0	0	0	0	0	0	0	0	1	0
